# Supplementary material for: A Pilot Study of the Effect of Deployment on the Gut Microbiome and Traveler’s Diarrhea Susceptibility
Source: Front Cell Infect Microbiol. 2020 Dec 15;10:589297. doi: 10.3389/fcimb.2020.589297 (PMC7770225; doi:10.3389/fcimb.2020.589297)
Supplement: Supplementary Table 3 — Per sample taxonomy table after merger in Pavian. [file Table_3.xlsx]

## Sheet: TableS3
#OTU ID	X002A	X002B	X002C	X003A	X003B	X005A	X005B	X005C	X005D	X017A	X018A	X034A	X034B	X034C	X034D	X051A	X051B	X051C	X051D	X060A	X060B	X071A	X072A	X072B	X072C	HF01A	HF01B	HF01C	HF01D	HF02A	HF02B	HF02C	HF07A	HF07B	HF07C	HF19B	HF21A	HF21B	HF23A	HF27A	HF27B	HF32A	SAM2A	SAM2B	SAM2C	SAM4A	SAM4B	SAM4C	SAM5A
1	2298	10076	2733	9480	13151	35151	76632	70848	58749	481	6391	69836	50699	75442	55138	22712	32344	33219	14553	9269	11455	6353	8302	10894	16553	14821	8980	16088	17475	28006	35943	45118	59203	49014	75980	6460	55688	49445	2765	3230	13579	4666	112413	266459	77882	181885	118660	60129	550
2	6601	5633	428	4054	2731	8496	20257	10306	9607	1236	2022	746	538	586	385	20332	13345	14865	8212	2259	3170	3671	2285	758	1595	13428	11901	7823	10887	13014	5864	12299	9328	5748	8482	3350	11739	10149	1719	702	3004	1043	10181	57450	37379	19742	85208	2305	202
3	648	1061	188	15	26	47	78	45	29	221	39	85	49	190	153	4872	7544	8441	4049	144	269	17	26	12	19	4635	3388	920	893	651	1080	1683	69	36	39	13	48	43	8	14	11	7	163	243	2909	59386	28729	95	17
4	19	23	527	11	10	7	13	16	0	10	10	19	8	10	2864	0	5	6	0	9	23	0	22	35	41	13	14	92	135	8	0	6	18	0	5	42	16	16	0	7	27	67	27	40	2077	37	6	12	0
5	711	1519	399	144	187	355	712	652	583	3	89	834	527	843	447	262	222	219	110	139	159	114	152	145	288	34828	23126	42410	46571	304	225	285	418	311	554	13678	361	337	91	17	161	56	1103	2504	618	2020	880	495	9
6	1664	2077	157	1748	3305	6367	5557	3777	4162	878	850	7993	7067	6979	4942	3669	3598	3397	1626	1558	1805	1707	2483	2105	1974	7234	4829	3862	4530	4026	3886	6299	10091	5276	7239	1531	6841	5465	1768	465	2213	694	12390	23432	9639	9627	9436	45869	66
7	331	1198	1045	609	983	8062	26187	3050	2398	97	461	5273	4692	3833	2873	788	1814	1650	717	33	27	917	478	662	652	2436	1591	1347	1429	5798	3143	4538	1053	1524	2297	662	77	47	64	189	808	798	43649	29551	8334	12534	5058	5947	130
8	4	19	11	4	1	10	20	18	11	0	1	27	14	26	15	11	9	15	10	4	6	3	2	5	12	93	43	73	87	7	10	8	8	4	16	21	16	18	1	2	0	1	13	58	18	33	40	12	0
9	0	0	110	0	0	7	5	0	7	0	0	0	0	9	1652	0	0	0	0	7	0	0	0	0	0	0	13	7	16	6	0	6	0	0	0	12	24	8	0	0	0	0	10	46	403	9	0	18	7
10	899	1419	114	523	695	1180	2077	1161	1229	268	401	2946	1458	952	1476	3876	3166	1349	751	485	1088	404	457	346	264	3962	2344	2541	3054	879	1439	2249	1049	451	680	207	1144	1005	251	59	366	134	3612	32354	3596	3364	4906	3075	45
11	55	37	52	31	28	62	45	39	44	12	14	26	15	21	94	47	45	67	34	31	30	17	15	15	30	65	41	24	39	58	26	51	31	12	34	26	53	46	11	3	30	10	2101	240	6503	176	105	31581	4
12	14	16	340	0	14	11	0	0	11	0	13	0	12	0	3460	0	0	0	0	13	18	18	16	0	0	21	9	126	75	0	0	0	27	8	20	20	22	11	0	0	26	16	13	13	1283	33	0	10	10
13	803	926	68	1711	1174	2536	3208	2606	2839	486	453	4348	2791	2771	2799	1472	2210	1462	617	1139	1937	776	1062	597	441	4151	2515	3289	4068	2247	2344	4014	2065	1442	2319	265	3323	2363	864	170	777	275	8879	25980	11479	8855	16522	9056	37
14	77	29	3510	12	21	77	28	38	47	0	0	7	22	25	20059	16	15	29	19	29	12	12	46	23	86	35	4	63	52	164	20	15	33	9	12	76	165	80	54	17	93	64	62	87	17748	128	34	48	35
15	1	1	1	0	0	3	7	4	5	0	0	3	6	1	3	0	1	0	0	1	1	0	1	0	3	0	0	1	0	1	0	1	1	3	0	0	3	3	1	0	0	1	9	43	36	15	17	20930	0
16	406	376	50	1953	1596	1338	1132	1882	1755	162	124	1412	1079	1218	1178	1205	1571	1236	343	1920	2576	995	427	310	183	3027	1881	2524	2926	3728	818	1144	756	2742	4382	225	2358	1964	508	250	1301	150	18456	17452	14221	6158	7739	15948	92
17	11	36	10	19	14	26	65	54	48	0	16	69	59	66	26	14	13	21	8	17	8	12	7	11	21	15455	9666	15516	16681	41	31	45	33	30	60	128	21	22	6	5	16	9	109	190	77	106	77	34	0
18	64	65	40	42	32	10	36	26	29	19	16	26	8	35	181	31	155	45	66	9	34	63	44	17	51	28	26	13	29	31	18	33	32	9	17	27	21	12	32	29	23	21	46	114	95	74	43	61	5
19	54	310	15	59	51	60	74	206	163	5	185	1	5	7	3700	246	342	512	605	48	8	132	2	2	1	953	534	173	203	107	73	72	1544	1	5	402	1486	1314	186	95	362	419	94	16067	477	2802	4383	10	21
20	3	12	8	5	5	6	9	9	13	5	0	0	5	13	66	8	7	2	7	7	8	14	12	6	6	23	4	4	12	4	10	6	2	0	4	19	19	7	2	0	5	0	12	32	32	32	17	23	2
21	317	452	272	63	55	1420	1387	3691	2314	68	93	1131	617	1175	414	825	1602	1974	1062	248	505	124	109	106	592	471	315	323	312	2999	1249	1633	1060	791	1461	603	26	33	13	67	207	68	2213	12361	2205	10271	3716	721	11
22	753	841	98	481	651	1936	2747	2334	2409	170	238	2868	3005	2665	6301	2032	2257	1671	817	561	778	424	1389	1064	670	2738	1725	1785	2252	1319	1383	2714	1363	984	1302	366	2983	2755	328	121	565	295	3753	12267	4166	3743	5210	5343	52
23	20	0	362	0	0	0	0	17	0	0	0	0	0	0	2501	10	0	0	0	0	0	0	0	0	0	0	0	0	19	0	0	0	13	0	0	0	21	18	0	0	19	24	35	17	1401	0	0	0	0
24	146	333	283	3	16	75	25	35	33	43	5	792	1509	1524	153	901	1474	2320	31	472	425	256	47	31	45	2535	1800	49	183	16	26	58	1724	1242	1378	12	52	805	13	4	3	5	10242	5162	53	386	27	751	22
25	0	0	149	0	0	0	6	0	4	0	0	0	0	9	2182	0	0	0	0	0	0	0	0	0	14	0	0	5	0	3	3	0	0	0	0	0	0	4	11	0	5	5	4	3	568	0	0	0	0
26	22	6	212	0	0	8	3	5	0	0	0	0	0	5	838	3	0	3	0	5	6	7	11	0	0	11	3	15	4	4	8	3	4	0	0	0	0	4	6	0	10	18	19	29	471	32	7	15	0
27	231	674	328	0	0	3	9	2	8	0	159	4	0	3	1	0	1	0	6	2	0	0	364	898	317	1233	818	1986	1886	803	619	930	3167	6155	9688	0	21	1	441	1	0	0	2	11	0	2	1	0	0
28	323	264	34	237	795	665	544	375	357	107	124	1259	965	1123	1313	598	690	568	305	418	392	284	491	252	282	1279	745	721	632	717	708	1054	550	533	923	304	1042	646	266	145	718	388	1315	4147	1845	1893	2401	6775	3
29	434	665	87	488	1068	3029	2249	1517	1500	144	237	2875	2773	2385	7102	836	1232	1072	519	571	478	505	1090	1052	609	1819	1124	1215	1595	995	816	1567	2026	1021	1471	355	1688	1472	294	193	715	292	3032	8299	5921	3643	4038	6170	38
30	0	1	0	1	6	5	0	7	5	0	0	45	54	21	79	2	14	17	3	0	0	0	16	29	14	1	0	3	0	43	5	26	861	82	85	0	23	13	7	1	0	5	160	348	12	5	1	8001	0
31	345	366	54	52	56	604	153	703	596	40	138	113	93	124	107	422	517	441	285	86	92	107	40	45	107	425	294	310	341	1805	1357	2057	143	57	96	51	1552	1207	29	12	58	25	7842	1018	456	1537	2072	382	20
32	563	677	68	455	563	991	1219	576	396	149	165	882	1281	845	2239	626	857	1029	447	352	558	448	576	383	600	1505	991	963	1018	851	1185	2232	1108	642	839	197	847	587	296	97	485	107	2494	5731	4605	2049	2326	7779	28
33	46	123	11	17	15	156	440	30	43	18	61	8	5	2	19	265	280	439	155	18	23	68	62	43	32	305	257	840	757	257	320	789	167	0	0	54	694	542	134	2	0	62	652	3085	859	1211	604	5436	7
34	406	919	84	3	16	28	82	40	45	3	14	57	48	51	35	6203	2688	466	532	11	22	6	7	14	19	7067	4066	2999	4412	103	84	233	42	31	47	182	31	33	5	0	19	1	72	177	52	127	80	49	1
35	1256	888	93	350	227	744	749	1054	1072	230	212	874	775	762	295	1546	2050	2725	1610	341	454	172	140	81	335	1679	1220	1089	1275	784	863	1345	1317	376	494	515	385	373	101	32	170	57	445	3096	6859	4371	4987	385	22
36	236	296	47	200	290	896	951	424	475	73	99	3972	938	1523	2275	471	748	703	499	205	209	268	507	394	362	1187	885	623	596	1011	485	1083	498	209	299	165	606	366	191	107	432	60	1180	3406	3510	2062	2060	6464	5
37	0	444	0	99	161	0	912	0	126	0	0	211	195	0	205	72	148	204	107	85	0	0	0	0	105	0	53	141	97	217	0	110	0	106	0	0	0	69	0	0	0	0	528	5509	348	0	0	75	0
38	323	182	22	181	310	1030	2620	686	838	91	43	896	701	872	900	274	669	477	182	196	276	261	841	476	208	726	566	480	605	366	565	1101	209	720	1134	91	2097	1532	253	53	337	27	1653	5647	1633	1921	1161	4446	9
39	57	87	14	34	63	40	57	411	477	10	27	184	126	210	221	151	128	256	131	34	75	44	112	114	94	589	385	90	146	160	129	228	128	131	199	64	162	121	335	9	26	20	3511	5601	394	788	290	197	7
40	112	183	82	22	37	637	256	136	123	13	33	53	92	52	338	497	134	399	377	138	120	47	47	97	42	200	145	600	405	156	77	193	43	21	67	177	122	122	59	7	18	35	328	653	522	710	211	5503	2
41	575	597	294	123	162	1828	720	538	418	42	98	624	556	868	500	1460	2814	3067	1785	133	135	94	76	69	183	963	620	343	494	2722	1715	2507	713	373	461	213	267	212	21	35	103	95	900	2266	945	1431	1455	253	16
42	20	114	7	532	673	25	51	29	13	20	53	55	50	59	32	496	950	1025	533	116	173	42	5	5	9	577	367	142	148	3985	1487	1961	35	29	31	110	10	28	0	1	7	3	107	126	3075	80	53	33	8
43	71	78	2	23	26	257	127	165	239	20	21	177	220	103	362	164	119	125	43	13	25	32	22	16	28	317	128	303	448	101	112	210	381	174	208	28	347	364	14	6	28	9	1996	1327	5137	385	359	781	2
44	390	212	31	17	32	728	110	354	320	42	26	38	45	27	50	364	531	510	259	168	176	92	4	7	24	209	144	75	82	2262	1678	2826	90	35	64	24	92	85	8	1	19	54	4946	4642	221	1750	1470	52	0
45	1	89	2	41	66	1953	4828	2718	2575	2	83	6	9	6	445	207	152	622	258	0	2	3	101	143	202	271	175	90	219	98	74	154	14	4	0	40	272	265	39	9	58	96	25	2281	573	1242	254	21	3
46	0	0	59	0	0	0	0	0	0	0	0	0	0	0	314	0	0	0	0	0	0	0	0	0	0	0	0	23	15	0	0	0	0	0	0	0	0	0	0	0	0	0	0	0	244	0	0	0	0
47	0	0	19	0	0	0	9	0	0	0	0	0	0	0	811	0	0	0	0	0	0	0	0	0	0	0	0	0	0	0	0	0	0	0	0	0	0	0	0	0	0	0	0	0	94	0	0	0	0
48	3	10	0	4	8	1	7	6	2	56	2	6	22	5	194	3	8	5	9	4	4	0	3	1	4	6	113	379	74	187	4	732	19	4	7	3	29	177	7	2	2	2	233	269	30	51	77	4301	0
49	169	160	11	48	49	72	80	155	159	40	15	196	86	98	254	654	1344	1921	791	219	302	46	93	32	35	1318	962	686	1184	88	94	181	4285	1025	1785	10	550	529	53	9	51	27	1463	1541	458	323	388	1260	10
50	17	13	0	11	16	43	7	12	13	18	7	1	13	9	204	18	50	11	15	1	3	4	7	0	4	20	108	111	35	23	3	77	54	3	13	3	82	1207	25	36	8	1	94	484	46	49	39	4212	2
51	154	129	40	109	223	305	228	193	269	62	39	796	616	452	2406	240	302	220	152	119	252	130	215	237	149	365	359	322	351	311	182	389	410	214	374	84	415	290	108	26	159	125	1678	4147	1095	710	661	2699	25
52	860	607	120	74	36	3762	1963	2427	1792	96	54	224	218	432	174	1047	1415	1971	1222	167	236	63	30	31	81	1178	959	682	720	2386	2075	3470	212	85	142	34	109	70	21	14	54	32	449	3081	844	2680	3033	368	12
53	523	383	49	35	73	382	159	684	548	60	62	77	41	61	132	779	1089	1012	539	238	264	84	46	33	302	1482	1111	805	713	1857	1328	2142	294	95	163	46	146	132	30	12	99	33	308	836	294	1957	1265	151	10
54	839	716	4	14	8	449	58	61	36	48	8	20	17	25	21	2641	3428	1781	639	19	41	18	0	2	19	236	186	36	49	233	191	261	41	2	13	4	34	24	3	0	3	0	57	90	69	201	657	13	0
55	108	144	13	76	120	157	260	384	556	25	17	523	132	164	404	246	1307	421	314	183	238	61	71	41	33	733	413	442	561	336	328	411	360	417	635	22	539	470	102	25	182	96	755	2679	1112	968	1194	606	12
56	13	2	0	0	2	12	4	7	12	0	0	26	15	22	41	618	1774	39	1264	6	20	2	7	7	2	1742	1189	670	617	15	4	12	9	2	11	0	23	17	0	0	2	2	53	210	20	8	51	31	0
57	740	558	343	58	103	837	1755	198	149	83	37	437	268	223	206	369	769	1194	825	46	55	61	30	14	40	1106	723	237	264	2152	1865	2898	119	59	78	29	147	94	17	6	71	8	217	568	159	539	507	165	0
58	250	267	65	118	337	867	737	464	560	44	68	685	455	396	464	501	670	669	266	268	291	193	222	152	139	1169	567	588	634	746	552	953	885	844	947	73	497	424	140	25	202	34	859	2379	1359	1760	1013	2588	3
59	16	21	5	26	21	64	128	48	48	5	1	28	38	56	40	16	35	9	22	4	6	6	4	4	8	564	370	585	658	23	6	64	66	9	20	149	140	2801	52	0	5	1	79	404	86	81	52	67	0
60	0	0	15	0	0	0	0	0	0	0	0	0	0	0	37	0	0	0	0	0	0	0	0	0	0	0	0	0	0	0	0	0	0	0	0	0	0	0	0	0	0	9	7	0	66	0	0	0	0
61	4	124	9	12	11	2570	1556	798	820	0	83	69	50	39	50	77	146	134	81	13	15	17	22	20	33	18	2	35	12	885	350	630	57	33	30	20	53	41	0	2	9	4	47	282	69	43	60	79	0
62	41	25	1	13	23	42	45	20	18	22	13	9	16	7	348	39	69	32	21	10	19	13	19	9	12	30	114	137	52	52	16	136	42	16	26	21	45	378	41	9	4	2	85	298	75	64	115	2465	0
63	37	16	5	9	2	77	70	16	62	24	8	11	88	28	191	19	147	15	25	9	13	2	2	2	6	18	142	98	41	60	2	468	24	2	5	0	204	2451	2	42	9	6	23	649	40	20	22	33	0
64	38	47	43	34	133	5	8	2407	704	2	6	1	1	0	6	16	134	1185	14	125	180	6	0	3	2	59	32	16	12	214	36	51	15	91	94	8	5	2	1	1	5	2	5	21	91	725	168	18	1
65	24	7	4	1	0	468	1714	1889	2002	21	1	1197	1336	2196	1470	1	0	7	0	115	47	0	27	15	43	787	384	1216	1521	2382	1616	1736	113	2168	2059	67	4	130	4	0	0	0	398	1299	4	28	21	20	0
66	46	107	61	104	130	480	800	756	609	54	41	1000	374	685	44	90	191	280	176	95	109	36	24	31	18	304	131	240	259	450	217	333	499	380	512	86	9	10	5	36	157	13	49	2049	31	47	22	10	4
67	83	99	41	33	14	115	72	147	133	14	21	138	81	83	45	155	260	350	101	14	23	18	15	10	22	145	92	58	45	556	208	388	143	41	55	21	29	21	10	1	15	3	132	294	2114	343	282	40	1
68	74	102	10	27	211	114	66	421	469	3	9	64	81	153	322	232	212	389	82	11	16	87	155	38	74	387	305	97	99	613	244	299	93	50	54	39	59	69	38	23	56	37	154	1536	1250	1156	828	2101	6
69	13	12	0	14	9	16	5	6	9	2	13	7	12	12	184	13	48	17	17	4	7	2	21	4	7	25	138	88	26	24	4	37	67	18	22	4	38	294	89	2	0	0	78	440	97	108	82	2093	0
70	1	1	0	1	1	2	1	4	0	0	0	1	1	1	5	3	1	0	0	0	2	1	1	0	0	3	0	4	4	6	0	16	8	0	2	1	0	3	1	0	0	0	17	32	1	10	5	2032	0
71	158	138	11	61	100	135	136	162	168	19	19	120	84	104	144	271	533	176	72	62	124	47	54	41	34	516	300	432	501	150	232	417	118	72	102	27	164	121	47	16	86	20	278	814	469	321	357	465	6
72	352	261	165	16	26	136	62	69	65	26	2	31	24	25	31	288	772	573	572	39	44	16	11	5	16	185	113	45	70	1468	1210	1149	108	25	28	16	47	37	9	2	21	7	156	266	169	406	431	48	1
73	73	59	14	70	108	149	289	283	229	37	32	80	42	51	108	147	216	163	81	82	87	57	61	92	57	338	244	198	273	172	157	259	124	37	76	29	482	383	52	6	51	31	257	577	692	472	392	302	4
74	0	0	8	0	0	0	0	0	0	0	0	0	0	0	29	0	0	0	0	0	0	0	0	0	0	0	0	8	0	0	0	0	0	0	0	0	0	0	0	0	0	0	0	0	13	0	0	0	0
75	65	63	0	74	74	160	172	108	95	25	45	179	132	104	207	168	156	294	98	59	106	67	144	73	75	187	151	206	200	195	122	258	122	109	116	14	163	134	66	19	409	13	1406	1826	679	521	488	667	0
76	62	60	20	51	54	57	53	37	35	17	20	57	54	47	93	56	77	72	36	48	46	30	61	42	65	91	50	70	98	67	46	75	44	24	36	61	65	77	32	15	47	21	212	394	222	276	124	460	2
77	0	11	2	2	3	231	377	601	333	30	12	392	240	325	177	268	731	808	534	3	1	0	0	1	1	273	150	239	269	96	128	158	0	1	0	123	0	0	0	1	3	0	125	480	8	31	6	195	2
78	10	15	0	7	14	195	206	16	24	6	1	110	201	96	163	12	19	30	23	5	10	16	9	12	45	20	14	32	29	84	63	164	70	33	31	13	86	60	22	0	6	19	90	264	1333	629	407	1773	0
79	55	150	34	125	158	281	398	260	215	4	69	335	247	358	165	106	77	88	41	71	103	72	46	40	78	1616	1046	1720	1770	108	91	131	138	112	169	425	186	184	22	23	79	38	454	797	239	627	369	163	5
80	0	0	33	0	0	0	0	0	0	0	0	0	0	0	248	0	0	0	0	0	0	0	0	0	0	0	0	0	9	0	0	0	0	0	0	13	8	0	0	0	0	0	0	0	203	0	0	0	0
81	28	46	25	16	13	367	26	45	54	0	2	196	218	170	1731	28	31	43	32	0	3	16	2	0	0	88	46	18	15	116	55	143	281	11	44	2	11	21	4	0	4	0	32	228	27	98	100	8	0
82	121	109	10	25	53	47	89	68	69	67	14	35	30	63	64	326	301	217	57	72	176	31	24	7	7	1062	751	353	603	189	553	1008	47	55	50	21	112	104	19	4	37	7	247	439	240	328	286	401	6
83	138	159	29	93	133	867	1422	1108	1032	46	77	272	227	289	421	334	432	243	154	100	115	97	101	88	120	492	451	289	368	350	335	475	244	153	242	103	334	231	44	22	106	32	869	1658	944	899	787	1251	15
84	0	7	0	4	2	6	1653	23	12	0	0	7	6	5	8	5	5	1	7	0	3	0	1	5	5	14	5	19	19	4	5	7	1	3	9	0	1	7	2	2	5	1	10	33	6	18	2	4	0
85	37	6	0	0	1	4	6	0	0	13	6	0	5	0	16	15	27	2	24	12	11	0	6	3	0	43	130	76	61	58	2	113	0	1	0	11	1	69	22	32	0	22	20	1054	1	3	3	16	5
86	720	426	62	88	58	632	640	484	391	58	35	100	116	201	149	471	802	836	391	104	109	79	57	28	137	930	708	350	353	916	687	1049	165	71	98	63	221	170	4	8	83	21	488	1272	409	720	876	191	0
87	2	1	1	1	0	1	0	0	0	2	1	1	1	3	18	5	15	4	7	1	1	1	5	2	1	8	12	0	2	0	0	0	25	7	8	0	0	10	4	0	1	0	148	371	1	3	0	1534	0
88	5	6	73	0	0	0	0	0	4	0	0	0	0	0	273	0	0	0	0	0	0	0	0	0	7	0	3	0	0	0	0	0	0	0	3	0	4	0	13	4	5	0	0	4	277	4	0	0	0
89	188	176	25	63	67	346	255	182	168	22	25	156	348	494	364	168	281	319	211	13	25	31	19	19	15	286	140	157	158	257	267	343	761	293	467	44	249	212	7	12	24	14	697	1497	291	181	924	146	5
90	19	54	44	17	27	29	75	38	83	10	14	60	92	70	210	79	146	91	32	82	66	35	63	64	98	248	192	68	115	33	22	46	146	101	120	71	91	113	13	7	22	68	1478	1271	325	507	97	86	0
91	199	105	27	30	44	1212	1315	122	90	22	13	71	74	84	112	127	252	230	139	57	50	43	6	13	46	259	167	61	79	464	406	687	259	186	318	49	145	121	10	1	29	14	948	811	1373	710	469	288	11
92	128	111	10	6	51	43	51	86	49	17	12	241	76	176	32	238	528	124	34	25	87	27	21	18	20	307	146	191	189	166	243	365	28	34	61	9	61	34	8	6	35	12	748	457	395	1372	685	197	0
93	30	93	4	53	62	231	261	107	139	4	23	154	135	119	270	185	283	278	118	44	36	24	117	44	50	365	357	184	194	172	205	303	375	162	232	42	229	172	95	20	66	14	263	773	1338	447	349	411	0
94	23	53	21	104	99	165	205	69	68	22	32	152	156	144	205	54	169	66	67	26	25	21	32	39	63	65	175	171	65	170	52	385	96	79	120	39	58	264	4	58	53	20	256	887	99	187	97	1213	2
95	0	0	0	0	0	0	0	0	0	0	0	0	0	0	0	0	0	0	0	0	0	0	0	0	0	0	0	0	0	0	0	0	0	0	0	0	0	0	0	0	0	0	0	0	11	0	0	0	0
96	304	353	64	27	31	513	456	249	189	26	14	949	842	1164	614	205	316	430	220	73	43	12	14	54	284	366	291	169	236	647	505	854	488	278	315	39	121	98	18	17	83	21	96	1252	145	526	856	62	3
97	5	9	2	0	1	6	9	3	3	1	3	2	15	15	39	20	21	13	3	10	9	13	1249	902	956	25	29	4	6	3	0	8	1081	390	348	548	3	19	3	0	0	3	121	145	18	46	5	2	0
98	83	70	5	56	161	1181	1139	257	270	20	21	235	145	94	477	100	131	157	63	94	89	94	120	103	86	298	199	171	177	230	198	484	410	143	258	26	293	178	64	22	108	12	497	869	528	379	342	1181	0
99	6	6	0	6	12	38	30	35	33	6	3	71	88	37	1207	17	25	31	6	18	10	17	21	17	18	49	20	18	42	11	15	18	44	30	37	6	19	15	3	7	12	0	75	364	59	172	106	111	0
100	0	0	0	0	0	0	0	0	0	0	0	0	0	0	29	0	0	0	0	0	0	0	0	0	0	0	0	0	0	0	0	0	0	0	0	0	0	0	0	0	0	0	0	0	0	0	0	0	0
101	2	11	1	2	0	16	2	2	0	0	0	2	5	0	0	16	2	44	6	0	0	2	2	7	2	5	2	14	9	5	0	5	2	10	2	5	16	6	2	0	2	0	1140	174	34	84	11	1003	0
102	4	4	2	0	1	2	2	2	1	7	0	0	0	0	1	39	50	141	31	21	84	1	2	6	1	65	38	22	20	328	81	99	17	1	0	10	13	5	2	7	37	2	8	279	971	32	51	649	0
103	97	134	23	146	105	137	189	551	584	24	56	136	153	185	252	418	339	275	98	137	127	45	153	179	123	683	496	352	462	233	384	912	407	323	464	233	470	574	90	8	120	38	421	1068	578	524	910	412	11
104	42	29	2	25	33	25	37	49	41	9	17	103	48	45	84	54	90	73	29	16	47	17	15	12	8	129	82	163	109	88	62	84	33	31	54	12	159	135	9	18	76	18	193	552	236	1028	462	547	2
105	2	1	0	0	0	1	3	1	0	0	0	1	5	1	5	0	0	5	4	1	0	0	0	0	1	0	1	0	1	0	262	890	14	0	1	1	3	1	0	0	1	0	5	28	8	13	3	2	0
106	2	0	35	0	0	12	4	0	1	0	0	1	0	0	1	451	747	888	305	0	0	0	0	0	0	0	0	1	0	3	0	0	3	1	0	0	0	1	0	0	0	0	0	1	2	0	0	21	0
107	4	0	19	0	0	0	2	0	0	0	0	0	0	0	128	0	0	2	0	0	0	5	0	5	0	0	0	7	3	3	0	2	0	0	0	0	0	3	0	0	4	0	0	7	131	0	0	5	0
108	0	0	7	0	0	0	0	0	0	0	0	0	0	0	31	0	0	0	0	0	0	0	0	0	0	0	0	0	0	0	0	0	0	0	0	0	0	0	0	0	0	0	0	0	0	0	0	0	0
109	0	36	6	0	35	50	111	43	49	36	0	96	27	81	143	91	93	92	48	21	33	64	226	55	73	158	40	79	149	94	76	158	32	16	39	27	363	235	40	4	19	8	156	356	197	179	132	195	0
110	71	35	2	20	22	122	196	193	230	13	6	129	118	95	86	116	137	62	37	31	42	27	24	17	18	307	168	94	140	67	96	173	40	26	29	10	39	41	3	7	24	7	163	466	854	326	710	301	0
111	0	0	12	0	0	0	0	0	0	0	0	0	0	0	110	0	0	0	0	0	0	0	0	0	0	4	0	6	0	0	0	0	0	0	0	0	5	0	0	0	0	0	10	5	45	0	0	6	0
112	42	44	3	14	50	107	121	90	102	3	24	47	37	31	40	68	78	115	56	32	29	17	38	14	7	105	60	46	64	29	64	175	76	62	43	3	176	150	16	15	18	32	164	328	112	149	134	165	0
113	4	0	0	2	0	39	12	8	12	2	5	23	8	5	28	26	33	19	12	4	0	0	0	8	18	12	6	2	2	24	8	13	74	8	20	13	3	0	4	0	7	0	109	168	58	24	23	834	0
114	16	30	1	0	0	0	0	33	15	1	10	0	0	0	830	23	20	42	26	19	8	0	0	0	0	21	31	11	37	50	55	101	1	1	0	0	56	67	0	7	22	10	0	681	1	1	1	0	0
115	6	32	0	10	14	16	48	77	52	0	8	21	30	36	41	38	203	31	32	0	12	0	5	18	9	52	4	30	32	790	125	63	32	22	41	10	5	8	2	2	14	2	82	110	60	109	27	24	0
116	192	147	48	126	193	11	11	7	3	3	51	12	26	8	76	7	12	3	0	96	185	69	105	105	169	11	12	13	17	22	6	6	9	8	5	271	13	9	31	126	104	30	20	81	70	41	57	37	3
117	378	210	33	29	19	180	132	422	364	22	22	38	34	66	40	127	331	288	122	22	29	29	18	15	57	409	275	111	104	359	228	509	77	41	23	21	35	48	16	9	14	16	284	323	137	600	355	69	2
118	7	19	4	5	8	18	43	20	16	0	4	25	18	34	13	24	6	17	8	7	3	1	6	5	4	753	467	503	621	12	9	14	11	15	22	82	11	19	1	1	8	1	37	88	15	86	56	18	0
119	131	109	12	58	54	200	209	208	189	35	7	140	121	105	103	158	220	135	74	41	74	31	40	39	51	310	139	137	172	155	154	274	105	96	93	24	171	163	36	7	38	8	364	729	371	224	226	396	7
120	3	18	3	19	25	55	83	50	48	0	5	111	87	91	82	34	52	20	17	8	11	0	20	14	9	35	31	96	160	42	23	58	221	113	125	6	49	35	0	2	25	6	161	726	341	459	227	134	0
121	4	1	0	2	1	0	704	3	14	1	0	1	4	0	7	3	3	2	1	1	2	0	97	7	1	4	0	4	1	4	3	7	1	1	1	4	7	1	2	0	3	2	177	397	8	13	6	7	0
122	0	0	7	0	0	0	0	0	1	0	0	0	0	0	9	0	0	0	0	0	0	0	0	0	0	0	0	4	4	0	0	1	0	0	0	0	0	0	0	0	0	5	1	1	0	1	0	0	0
123	5	2	0	3	0	17	6	10	6	0	2	10	6	3	44	251	83	118	67	5	3	3	3	0	3	14	14	22	13	0	3	6	5	5	5	0	6	7	2	0	8	0	18	130	644	7	13	22	0
124	20	77	18	56	80	140	322	190	174	13	39	184	172	223	141	56	86	75	42	46	56	35	49	26	73	142	79	243	301	133	104	123	76	97	126	160	97	81	4	13	38	22	429	641	261	410	204	89	6
125	21	85	27	2	2	8	155	24	55	7	10	20	6	0	149	2	1	0	2	30	18	16	4	0	2	45	32	85	46	7	15	16	0	1	0	0	34	36	14	1	2	300	640	488	134	289	22	29	2
126	45	47	14	28	26	97	115	60	78	3	21	147	100	53	164	100	118	84	42	23	46	34	19	57	30	270	198	70	92	66	63	136	115	72	100	19	52	43	19	6	47	12	245	634	293	155	122	312	3
127	0	0	11	0	0	0	1	0	0	0	0	0	0	0	41	0	0	0	0	0	0	0	0	0	0	0	0	0	3	0	0	0	0	0	0	0	0	0	0	0	0	1	0	1	25	0	0	0	0
128	115	194	13	33	22	170	168	215	175	0	23	80	29	77	72	246	229	232	160	40	42	9	9	13	26	545	402	338	392	365	321	606	52	38	29	11	175	219	0	5	3	0	11	216	104	133	521	4	4
129	0	20	32	13	6	0	2	4	5	10	3	0	0	0	110	0	0	1	4	3	6	3	18	14	12	7	8	6	11	4	3	0	0	0	0	7	6	4	13	2	11	17	14	22	90	5	1	0	0
130	20	53	15	38	54	92	156	158	167	0	25	193	119	172	135	61	63	74	50	34	40	28	23	41	69	293	172	300	309	85	125	127	104	107	186	171	75	98	16	14	35	18	236	585	178	333	248	119	1
131	20	53	15	42	57	95	281	174	162	6	29	234	182	195	144	54	64	75	37	18	25	18	19	33	26	212	153	338	417	62	95	121	113	105	204	32	79	83	7	4	46	19	257	584	162	315	224	61	1
132	0	5	0	2	13	9	7	9	3	0	8	0	0	0	42	10	30	15	9	0	2	57	10	17	9	14	17	2	6	3	2	9	0	2	2	2	18	9	0	0	5	7	7	577	44	56	5	0	0
133	21	34	2	19	58	75	83	39	65	7	7	67	22	29	48	141	127	61	21	41	39	7	17	27	13	176	113	100	123	64	41	63	64	28	43	10	66	39	13	3	18	10	165	565	171	154	191	265	2
134	37	51	7	24	45	124	139	95	132	7	11	50	62	30	86	113	115	109	61	22	21	20	32	20	31	201	199	96	143	118	117	139	120	72	59	21	99	67	18	2	31	24	237	430	496	413	558	214	0
135	0	0	0	0	0	0	2	2	1	9	0	0	0	0	1	1	0	0	0	0	0	0	0	0	0	0	1	5	2	99	0	334	1	0	0	0	0	5	0	0	0	1	0	1	1	1	2	2	0
136	0	1	2	0	0	6	5	3	4	0	2	6	6	7	0	15	27	16	15	1	1	1	0	0	1	6	4	5	7	7	9	22	0	0	0	0	0	0	0	0	0	4	0	160	490	550	298	1	0
137	0	0	0	0	0	0	0	0	0	0	0	0	0	0	67	0	0	0	0	0	0	0	0	0	0	0	0	5	0	0	0	0	0	0	0	0	0	0	0	0	0	0	0	0	42	0	0	0	0
138	0	0	34	0	0	2	0	0	0	0	0	0	0	0	54	0	0	0	0	0	0	0	4	0	0	0	0	0	0	2	0	0	0	0	0	0	0	0	0	3	0	0	0	0	78	0	2	0	0
139	24	33	12	24	48	531	498	30	33	1	1	4	1	0	8	36	55	112	59	8	3	12	4	4	9	38	23	8	13	87	44	57	8	7	2	1	4	2	1	3	37	1	21	66	15	37	252	15	0
140	4	8	2	1	0	3	2	15	14	0	0	0	0	0	0	1	0	0	0	0	0	1	0	0	0	1	1	4	1	134	134	204	1	0	0	0	0	0	1	1	3	0	0	145	202	39	41	2	0
141	50	21	1	0	0	0	0	0	1	0	0	0	0	0	0	0	0	0	0	0	0	0	0	0	0	0	0	0	0	478	318	241	2	0	0	0	0	0	0	0	0	0	0	0	0	0	0	0	0
142	1	0	1	0	1	2	0	0	0	0	0	3	1	0	0	3	5	0	1	0	3	0	1	0	1	1	1	0	1	1	0	0	2	1	0	1	1	1	0	0	0	0	466	258	2	34	2	6	1
143	7	3	0	5	0	9	14	5	9	1	3	0	0	2	0	5	1	21	3	0	1	0	0	0	2	1	3	1	5	12	6	14	0	0	7	0	13	11	1	0	3	0	3	21	17	50	460	0	0
144	6	3	2	1	0	12	14	313	453	0	0	3	3	2	9	2	12	19	8	1	1	3	3	0	5	14	11	15	23	14	10	18	5	1	3	3	12	9	1	0	0	1	27	44	58	20	9	125	0
145	12	31	16	13	8	36	242	63	46	2	11	138	104	88	56	25	25	38	10	22	14	19	107	89	213	20	14	15	12	48	35	32	38	25	43	19	23	17	0	2	10	20	449	435	113	216	128	53	1
146	1	3	0	0	0	3	0	1	1	0	0	0	2	0	3	3	1	3	0	1	2	0	0	0	1	2	3	1	0	0	3	5	0	1	0	2	0	2	0	0	0	0	20	9	62	5	5	445	0
147	4	5	3	0	0	0	3	0	0	0	0	0	0	0	73	0	0	0	0	0	0	5	0	0	0	0	0	0	0	0	0	0	0	0	0	0	0	0	0	0	0	0	4	0	24	0	3	2	0
148	2	5	0	0	2	6	9	3	10	0	6	7	0	3	10	13	9	3	0	0	0	0	0	0	0	14	0	16	13	0	0	0	3	6	6	0	0	0	0	0	2	0	22	88	6	381	429	18	0
149	0	0	0	0	0	0	0	0	0	0	0	0	0	0	6	0	0	0	0	0	0	0	0	0	0	0	0	0	0	0	0	0	0	0	0	0	0	0	0	0	0	0	0	0	0	0	0	0	0
150	32	22	3	12	22	28	40	18	44	11	3	119	27	49	85	67	65	46	22	33	42	8	24	8	8	157	79	108	155	49	44	67	31	27	50	8	47	18	11	2	7	8	143	421	160	151	295	157	3
151	205	161	40	20	24	310	107	142	107	13	11	84	91	106	112	162	207	280	175	41	20	14	23	19	33	175	137	58	108	327	236	377	101	42	38	30	75	67	6	18	23	0	179	372	162	302	328	90	2
152	9	0	50	0	0	0	0	0	0	0	0	0	0	0	57	0	0	0	0	0	0	0	0	0	0	0	0	0	4	0	0	0	0	0	0	0	0	0	0	0	0	10	0	0	32	0	0	0	0
153	5	24	8	31	60	45	77	82	63	1	8	72	52	70	31	9	19	17	23	28	30	18	7	8	11	367	220	350	391	58	42	73	31	21	41	63	29	43	2	5	15	3	80	207	101	135	114	31	0
154	19	9	4	4	4	152	78	10	9	13	4	98	253	220	233	20	5	25	38	0	10	0	4	4	34	43	10	25	15	70	34	78	75	29	19	15	9	9	0	0	15	0	60	388	73	79	99	13	0
155	6	15	0	6	5	3	9	15	7	2	4	5	9	2	381	3	1	10	7	1	7	0	0	2	4	19	7	7	18	18	17	7	28	2	7	13	18	23	2	0	12	11	5	179	18	43	37	7	0
156	0	0	7	0	0	2	0	0	0	0	0	0	0	0	24	1	0	0	0	0	2	2	2	0	0	0	0	0	2	0	0	0	0	0	0	0	0	2	0	1	2	0	2	0	15	0	0	1	0
157	11	4	3	0	2	2	8	8	4	4	2	9	13	3	11	5	17	9	7	4	3	2	2	0	4	24	23	41	12	15	14	34	0	3	0	2	8	3	3	0	0	0	11	16	11	27	7	22	0
158	362	6	0	0	8	3	2	43	13	12	2	0	0	0	3	3	37	6	10	2	2	203	11	164	9	21	0	13	13	7	7	17	6	0	3	6	39	0	2	2	2	11	3	35	33	28	78	46	0
159	4	6	2	16	2	11	17	4	9	0	0	0	24	0	66	63	19	26	23	0	2	0	23	2	0	16	5	92	64	57	50	89	7	2	4	0	51	26	4	1	7	7	35	135	44	57	32	360	0
160	28	31	2	23	24	30	30	50	45	4	9	32	36	14	74	45	47	36	39	28	29	14	30	21	7	73	44	72	41	78	52	59	49	35	42	25	53	20	24	0	35	9	357	350	214	137	266	210	0
161	2	9	0	1	7	19	16	64	37	0	1	34	16	17	346	27	19	41	5	1	0	0	0	0	0	6	1	5	8	4	3	7	51	42	60	9	10	6	0	2	12	4	11	65	5	164	25	17	0
162	13	5	7	0	1	9	3	3	1	0	2	5	1	1	0	140	223	342	216	1	0	1	1	2	1	2	1	7	6	1	5	5	10	1	1	1	1	2	1	0	0	5	6	23	14	9	4	56	0
163	9	29	0	0	30	28	10	45	76	3	3	0	13	24	35	31	70	62	44	0	3	3	41	7	17	46	18	21	8	93	53	52	16	4	3	4	13	8	6	2	34	18	31	242	259	265	121	307	0
164	47	48	14	2	42	53	46	42	50	11	3	45	33	38	61	50	52	43	45	21	25	37	48	42	23	53	68	58	63	52	38	76	46	37	29	51	31	34	43	3	18	12	116	289	120	191	80	336	0
165	4	14	0	4	57	4	0	67	30	0	0	0	0	13	63	74	70	93	60	0	15	24	9	0	17	58	6	11	11	158	16	63	5	0	0	11	11	5	4	0	36	9	24	157	222	211	106	334	0
166	21	19	8	43	23	329	150	33	44	0	8	38	30	64	51	21	34	23	25	21	11	9	25	18	38	48	29	17	30	27	17	39	53	32	40	4	46	32	2	6	27	20	83	298	51	73	114	146	0
167	0	0	0	0	0	0	0	0	0	0	0	0	0	0	90	0	0	0	0	0	0	0	0	0	0	0	0	0	0	0	0	0	0	0	0	0	0	0	0	0	0	0	0	0	33	0	0	0	0
168	19	13	1	31	40	31	27	32	35	10	3	54	39	41	59	27	61	56	15	13	28	8	7	9	7	87	55	51	62	63	31	48	45	22	50	7	55	52	14	4	22	8	203	265	227	137	311	192	0
169	10	13	0	2	24	6	0	16	23	0	0	15	7	14	35	30	25	35	19	8	2	10	15	2	12	25	13	7	2	52	20	27	15	2	14	0	9	2	2	0	15	6	16	105	107	309	73	145	2
170	0	2	0	6	2	2	6	14	7	6	0	10	14	5	7	11	4	2	0	0	0	0	4	8	7	5	17	4	9	9	0	14	8	2	10	0	0	7	4	1	4	0	7	58	21	15	4	11	0
171	0	2	7	0	2	0	5	0	0	0	0	0	0	0	5	0	2	1	0	0	0	0	0	0	0	0	0	0	1	1	1	0	0	0	0	5	3	3	0	0	2	8	0	11	16	1	3	1	0
172	42	66	2	30	40	143	154	94	79	15	3	10	24	18	54	81	153	143	35	31	9	15	31	28	9	126	77	103	71	58	70	123	19	6	25	9	88	50	5	0	33	6	47	194	174	151	176	147	0
173	14	22	0	19	24	43	47	33	53	5	1	34	37	26	67	45	47	42	36	16	15	15	29	15	6	71	67	42	64	45	30	87	42	17	34	3	125	79	23	10	26	1	122	297	113	124	229	165	1
174	0	0	9	3	0	0	0	0	0	0	0	0	0	0	23	0	0	0	0	0	0	0	0	0	0	0	0	0	0	0	0	0	0	0	0	0	0	0	0	0	0	0	0	0	17	0	0	0	0
175	2	44	6	22	14	95	183	90	67	0	15	109	91	104	85	20	29	35	15	14	13	19	13	16	19	12	11	11	17	129	46	74	48	49	80	6	20	52	6	4	8	17	140	292	81	202	153	43	0
176	1	1	0	11	10	8	29	16	15	1	0	0	1	1	59	11	10	24	10	0	3	6	16	12	35	24	26	4	35	21	7	15	7	4	1	5	21	27	2	1	11	1	13	283	93	177	28	5	0
177	57	36	9	10	44	108	101	56	46	13	13	46	60	34	32	85	97	64	62	12	10	16	30	10	15	76	56	35	56	68	103	137	117	29	90	17	37	36	12	0	15	0	120	280	94	108	131	119	3
178	21	29	7	4	16	56	66	18	26	1	1	17	16	43	16	22	54	30	34	2	2	9	1	1	5	141	93	51	62	122	124	157	39	42	28	13	17	14	0	0	2	0	4	85	17	76	32	2	0
179	0	0	54	0	0	0	0	0	0	0	0	0	0	0	19	0	0	0	0	0	3	0	3	0	0	0	0	5	2	0	0	2	2	0	0	0	0	0	0	0	0	0	2	2	30	0	0	1	0
180	0	0	6	0	0	2	0	0	0	0	0	0	0	0	120	0	0	0	0	0	0	3	0	3	0	0	0	0	0	0	0	0	0	0	0	0	0	0	0	0	0	0	0	0	18	0	0	0	2
181	2	1	5	4	4	4	22	5	2	0	5	7	7	9	5	87	114	270	110	1	0	13	0	0	1	4	2	2	1	8	3	1	2	2	2	67	3	3	2	0	2	1	35	23	13	3	1	5	0
182	8	12	7	9	0	11	5	0	15	0	0	11	3	12	10	10	4	12	4	8	19	9	19	2	22	8	13	12	9	9	8	17	11	12	2	3	15	6	3	0	16	9	46	68	129	23	28	270	0
183	16	16	12	10	9	102	12	17	25	3	1	16	25	56	39	20	48	97	43	6	3	2	8	5	122	53	45	18	19	121	43	63	155	19	21	5	8	11	3	1	2	1	26	167	46	59	53	75	1
184	0	8	0	0	0	19	11	15	0	0	0	15	0	25	0	0	0	0	0	0	0	0	0	0	16	5	0	3	0	0	0	0	15	0	15	0	0	0	0	0	0	0	0	268	0	0	0	6	0
185	87	54	0	0	6	44	5	24	6	3	0	39	29	36	23	10	96	180	51	9	14	0	3	0	9	96	26	17	7	264	69	80	22	12	22	0	0	3	0	0	2	3	22	75	28	32	12	6	0
186	2	7	2	3	8	10	12	29	17	4	4	14	5	11	20	16	21	26	16	4	5	7	4	3	9	29	15	3	5	30	28	27	9	2	0	2	13	5	2	0	6	7	64	88	127	263	74	79	0
187	3	3	5	1	10	9	21	6	9	1	1	16	8	13	2	5	7	7	4	1	4	3	3	2	3	245	112	17	11	17	7	16	5	3	9	0	7	7	1	16	141	0	22	22	12	35	11	10	0
188	7	18	1	1	1	1	0	0	1	2	0	1	0	1	2	6	8	2	1	0	0	1	1	0	0	39	32	6	3	9	2	12	0	0	0	1	0	5	0	0	0	1	0	33	19	6	6	16	1
189	41	4	3	2	0	30	5	6	5	0	12	34	22	41	46	1	7	18	11	1	2	18	4	0	4	76	66	111	69	170	98	220	10	5	10	46	51	38	15	8	1	18	7	39	243	82	144	10	0
190	36	38	5	15	10	43	30	22	23	15	2	2	3	17	16	53	51	63	29	17	28	7	11	10	11	40	36	43	16	46	30	81	12	14	20	6	33	44	8	9	10	2	44	109	74	236	107	72	0
191	72	57	7	3	0	36	5	0	10	3	0	37	73	12	3	19	32	27	15	10	0	3	0	0	0	24	0	3	0	56	35	103	3	0	0	7	0	0	0	0	0	0	46	96	10	235	194	0	0
192	5	14	10	21	34	51	99	94	87	3	20	137	138	209	79	33	36	41	29	11	17	13	9	21	28	21	12	24	18	50	53	57	45	43	63	16	62	60	9	7	27	1	111	180	72	234	117	50	0
193	0	0	0	0	0	0	0	0	0	0	0	0	0	0	0	0	0	0	0	0	0	0	0	0	0	0	0	0	0	0	0	0	0	0	0	0	0	0	0	0	0	0	0	0	0	0	0	0	0
194	2	0	8	9	6	2	5	9	7	0	1	4	16	5	17	19	25	27	7	7	3	3	20	28	11	30	20	9	18	1	16	15	19	2	10	7	65	61	0	0	8	1	76	229	48	95	33	1	0
195	0	0	0	0	0	0	0	0	0	0	0	11	17	25	10	0	2	0	0	0	0	0	0	0	0	0	0	2	0	6	10	5	32	7	14	0	2	13	0	0	1	2	3	14	6	5	5	227	0
196	8	26	5	13	10	56	100	84	59	0	11	63	33	59	38	18	30	37	18	12	18	7	2	19	15	72	53	90	80	25	21	33	56	52	62	36	29	38	5	0	19	4	116	221	66	164	119	17	0
197	26	20	4	19	26	59	90	55	52	7	7	42	32	39	76	23	41	51	32	7	21	6	16	14	8	91	53	66	68	47	49	52	43	27	22	8	40	27	16	5	19	11	142	220	111	80	124	181	0
198	54	19	3	4	18	46	41	22	25	3	0	76	54	35	88	23	43	11	6	7	37	12	24	0	13	35	18	16	12	30	21	29	99	76	53	17	22	21	21	0	6	8	45	215	51	71	93	138	0
199	18	15	0	9	9	42	23	15	40	0	3	34	33	16	32	90	154	28	15	12	3	6	20	20	14	71	38	40	27	26	56	86	38	20	23	16	23	23	3	0	3	6	54	214	82	149	97	154	0
200	9	22	6	11	9	38	78	71	60	3	4	49	42	57	27	9	21	27	9	14	25	6	4	11	24	19	11	15	16	43	22	31	22	19	31	17	14	7	5	6	12	4	93	183	65	213	83	23	0
201	26	24	0	17	27	41	41	37	35	2	17	30	3	11	40	47	45	40	27	11	6	2	46	35	66	53	25	6	21	32	64	136	12	0	0	25	31	16	16	1	15	3	15	117	83	213	56	22	0
202	5	40	12	28	35	49	126	54	54	1	7	157	131	129	42	25	28	48	16	16	18	22	14	11	19	16	7	13	14	57	29	34	60	58	81	11	25	35	0	10	15	5	141	210	102	186	104	45	0
203	16	19	6	13	24	27	42	41	53	8	14	35	38	38	50	118	138	140	109	16	31	12	10	2	2	209	136	108	129	50	46	83	26	19	17	0	39	21	4	4	9	6	63	107	80	108	81	144	0
204	22	25	0	2	0	70	41	16	20	2	2	61	39	75	23	38	54	63	20	4	10	2	0	0	13	50	19	13	27	55	73	131	7	2	13	0	10	12	0	1	6	0	2	205	14	35	198	0	0
205	38	16	6	9	2	59	19	31	10	6	3	74	90	52	204	28	31	67	51	6	27	15	3	6	38	22	30	32	21	85	72	74	33	13	13	3	30	19	2	0	2	0	34	91	120	32	69	18	0
206	5	3	0	0	0	0	0	0	0	1	0	0	0	1	0	1	3	3	5	0	0	0	0	0	0	25	10	127	105	14	5	8	1	2	0	0	0	0	0	0	0	0	20	27	11	1	0	202	0
207	16	17	0	14	27	88	57	86	71	6	10	76	53	67	92	7	42	29	9	13	7	14	25	18	19	17	26	19	36	16	15	19	61	25	28	15	33	8	3	2	6	14	44	200	61	50	48	138	0
208	21	52	9	13	11	88	57	33	35	0	11	14	5	16	26	45	67	53	23	9	10	2	8	13	29	8	20	13	27	53	28	45	42	9	2	23	19	12	6	2	4	7	45	200	89	141	46	165	0
209	11	2	4	0	0	10	2	8	5	0	0	3	3	0	0	7	10	26	4	0	0	0	0	0	3	11	15	0	5	3	5	2	8	0	2	0	0	0	31	0	3	0	196	136	25	6	2	4	0
210	3	13	1	0	0	0	0	1	0	0	0	0	0	0	6	38	60	25	24	0	0	0	0	0	0	0	0	0	1	0	0	4	0	0	0	0	0	0	0	0	0	0	0	0	0	0	0	0	0
211	10	13	0	8	15	14	29	15	8	2	8	25	18	6	24	5	17	24	9	20	11	5	11	8	12	22	19	20	12	14	14	26	27	18	5	0	37	12	10	0	12	0	54	73	195	83	41	68	0
212	5	4	0	0	1	0	15	0	3	1	0	0	9	0	4	3	3	7	0	3	3	0	3	5	0	11	6	26	15	2	4	8	16	0	0	0	11	5	2	0	3	0	176	189	48	18	5	195	0
213	0	0	0	0	0	0	0	0	0	0	0	0	0	0	27	0	0	0	0	0	0	0	0	0	0	0	0	0	0	0	0	0	0	0	0	0	0	0	0	0	0	0	0	0	25	0	0	0	0
214	2	15	1	1	5	7	1	6	3	0	4	0	6	3	8	0	9	2	4	1	0	1	1	0	1	8	0	3	8	0	9	0	3	0	3	1	6	9	0	0	1	0	5	10	17	11	12	11	1
215	19	22	4	14	20	42	23	50	44	4	0	28	23	27	34	38	85	31	26	17	14	14	12	9	2	118	86	45	62	20	33	41	42	23	44	7	48	23	17	3	10	9	83	176	72	59	83	143	4
216	0	0	3	0	0	0	0	1	0	0	0	0	0	0	58	0	0	0	0	0	0	0	0	0	0	0	0	0	0	0	0	0	0	1	0	0	1	0	0	0	1	0	0	3	49	0	0	2	0
217	76	38	6	6	10	85	142	27	25	7	9	10	8	22	9	77	99	58	52	9	17	12	2	0	12	87	74	33	13	91	137	185	27	25	37	4	20	20	1	1	4	3	78	125	52	88	106	10	1
218	10	13	3	3	13	37	25	26	29	1	6	28	13	14	21	40	23	41	14	8	9	4	18	21	19	52	22	19	28	16	17	41	42	23	21	7	22	20	4	5	9	0	34	93	88	71	105	79	0
219	0	9	0	0	0	8	7	5	2	0	4	9	10	31	6	12	19	7	2	9	0	5	7	7	0	73	23	3	0	5	3	4	0	6	12	9	9	11	3	0	0	0	88	184	7	34	13	7	0
220	1	1	0	0	1	9	0	2	1	1	0	0	4	0	4	11	8	19	11	0	0	1	1	0	0	11	0	2	10	8	2	12	4	2	4	2	0	2	0	0	1	0	24	14	44	0	17	7	0
221	5	3	1	1	10	5	5	4	15	0	1	12	10	12	16	21	32	22	17	12	36	1	9	7	0	62	33	23	27	5	27	29	5	7	12	0	20	15	1	0	6	1	43	84	33	134	169	33	1
222	4	31	0	11	17	9	28	15	21	7	11	4	16	0	31	0	11	9	5	3	5	0	0	4	6	15	18	16	12	139	59	34	10	4	0	4	17	22	0	3	10	4	17	168	7	34	44	4	0
223	0	0	3	0	0	0	0	0	0	0	0	0	0	0	9	0	0	0	0	0	0	0	0	0	0	0	0	0	0	0	0	0	0	0	0	0	0	0	0	0	0	0	0	0	4	0	0	0	0
224	11	16	4	10	13	59	79	18	15	5	8	28	11	9	43	17	19	19	18	11	10	6	2	8	15	21	14	6	16	25	13	25	13	2	23	4	11	25	9	7	15	8	116	167	69	67	63	141	0
225	0	6	0	2	2	165	55	32	26	1	1	23	24	26	22	3	12	14	8	5	0	1	1	3	1	2	0	1	6	11	10	18	12	16	20	2	17	9	2	1	2	2	42	116	49	76	67	20	1
226	0	161	51	4	3	0	12	20	9	0	149	10	4	10	10	4	19	18	0	0	0	0	0	0	0	16	16	24	30	5	0	25	4	0	0	0	5	10	0	2	0	4	64	77	35	16	10	60	0
227	0	0	8	0	0	0	0	0	0	0	0	0	0	0	86	0	0	0	0	0	0	0	0	0	0	0	0	0	0	0	0	0	0	0	0	7	0	0	0	0	0	0	0	0	22	2	0	0	0
228	4	38	0	5	4	15	8	9	11	2	15	9	3	6	12	9	18	2	5	2	2	7	10	2	0	34	6	15	15	6	0	15	20	8	2	0	9	22	0	0	2	0	62	152	28	24	33	158	0
229	5	0	2	0	4	0	1	0	2	0	0	4	2	2	6	0	1	3	0	2	0	0	0	0	0	1	1	0	0	2	0	1	0	1	1	0	2	0	0	0	0	0	4	4	36	6	7	8	0
230	7	3	0	4	26	18	8	4	13	0	0	9	23	15	32	4	21	20	3	3	8	0	8	0	0	14	0	8	9	4	17	22	8	8	24	58	9	13	7	5	10	4	124	64	51	51	23	153	3
231	2	2	0	4	2	101	47	17	9	0	0	19	8	29	151	11	13	10	5	2	0	0	0	0	15	11	8	16	2	36	28	13	49	13	31	5	2	0	0	1	12	2	2	15	7	5	14	0	0
232	0	1	0	0	5	4	9	0	10	0	0	13	5	0	65	0	0	6	1	3	0	0	0	1	3	7	7	4	6	9	2	3	9	2	0	0	12	150	7	0	0	0	2	10	7	6	1	19	0
233	0	0	2	0	0	1	0	0	0	0	0	0	0	0	0	0	0	0	1	0	0	0	2	2	0	0	1	3	0	0	0	0	0	0	0	0	0	0	0	0	0	0	0	2	2	0	0	0	0
234	12	1	0	0	1	1	10	1	2	2	1	3	11	11	81	0	4	0	2	6	0	1	4	0	4	1	15	16	20	7	0	114	2	0	0	0	3	54	2	2	3	0	6	26	0	6	2	3	0
235	0	0	0	0	0	0	0	0	0	0	0	0	0	0	44	0	0	0	0	0	0	0	0	0	0	0	0	0	0	0	0	0	0	0	0	0	0	0	0	0	0	0	0	0	0	0	0	0	0
236	7	14	9	23	22	30	67	17	50	0	6	52	45	55	27	3	22	17	16	2	10	9	11	2	17	12	13	33	27	35	21	15	14	26	34	16	25	22	0	3	14	4	112	145	48	104	71	44	0
237	0	3	0	1	0	0	2	0	3	0	1	8	4	0	2	12	15	17	1	0	1	0	12	8	15	1	2	0	0	10	4	5	28	18	37	0	1	0	1	7	16	8	7	19	0	6	5	2	0
238	5	3	0	0	0	0	0	0	0	2	0	2	1	0	39	1	0	0	2	0	0	0	2	2	3	2	1	2	2	5	0	0	0	0	0	0	1	2	0	0	0	5	14	12	17	6	0	0	0
239	9	1	0	0	0	4	4	7	3	1	0	1	5	4	39	2	1	1	0	0	0	2	3	2	4	5	10	16	11	10	2	13	5	1	3	1	3	3	24	1	1	0	7	23	22	39	19	139	0
240	0	0	0	0	0	0	0	0	0	1	0	0	0	0	0	0	0	0	0	0	0	0	0	0	0	0	0	0	0	25	0	137	0	0	0	0	0	0	0	0	0	0	0	0	0	0	0	0	0
241	0	0	2	0	0	0	0	0	0	0	0	0	0	0	0	0	0	0	0	0	0	0	0	0	0	0	0	0	0	0	0	0	0	0	0	0	0	0	0	0	0	0	0	0	7	0	0	0	0
242	8	19	0	2	0	9	7	3	0	4	0	11	14	0	134	0	1	0	0	0	5	0	2	3	0	4	2	39	6	3	6	13	0	0	0	0	0	3	3	4	2	2	25	37	4	36	11	56	0
243	1	7	0	0	3	50	133	13	9	3	0	4	2	2	2	9	9	0	1	3	1	3	1	1	0	12	19	13	12	1	13	23	3	1	9	0	4	2	0	0	1	0	12	51	13	30	31	35	0
244	49	15	2	5	3	19	62	86	67	2	3	7	3	0	6	36	21	32	33	8	20	3	0	2	16	82	29	16	42	11	14	31	40	0	12	3	18	16	5	2	2	2	47	80	57	34	86	2	0
245	0	1	0	3	3	0	3	5	1	0	1	1	0	0	41	1	1	18	2	0	0	9	5	16	17	25	9	6	15	10	1	13	6	0	4	6	17	16	1	1	1	4	22	131	48	97	34	1	0
246	40	26	12	5	0	102	34	89	62	0	5	31	20	49	13	17	53	70	40	5	0	0	0	2	7	32	36	0	17	93	79	92	12	9	9	11	6	3	0	0	7	2	30	76	28	24	21	3	0
247	5	10	0	3	3	5	4	36	9	0	0	6	2	3	24	114	124	121	100	1	2	1	0	0	3	87	62	55	39	17	9	22	121	7	0	0	4	2	0	2	1	0	8	20	3	21	7	3	0
248	2	2	0	0	0	0	0	0	0	0	0	0	0	0	7	0	2	0	0	0	2	1	0	2	2	0	0	2	0	2	0	12	1	0	0	2	0	8	0	0	0	0	5	7	4	2	0	123	0
249	8	8	1	0	1	23	16	33	59	0	1	33	17	43	53	58	20	33	15	3	11	5	5	1	3	50	8	9	35	17	9	32	1	5	3	3	21	15	0	0	0	0	0	123	9	10	71	0	1
250	50	45	8	33	30	2	0	7	2	11	16	6	0	4	15	1	3	4	0	10	29	16	39	22	39	0	6	0	5	5	9	2	3	0	5	51	4	4	6	23	17	17	7	19	15	13	10	19	0
251	8	7	0	0	0	11	5	10	19	1	1	0	4	2	2	13	5	9	5	1	1	0	0	0	0	18	10	11	16	10	0	9	14	12	7	0	45	36	1	0	10	0	40	106	34	34	24	19	0
252	117	91	54	1	0	5	4	2	4	0	1	2	0	3	4	1	7	4	1	0	1	1	3	3	0	5	3	1	4	1	5	4	4	3	1	2	4	1	2	1	0	1	17	31	12	13	7	45	0
253	0	0	1	0	0	0	1	0	0	0	0	0	0	0	4	0	0	1	0	0	0	0	0	0	0	0	0	0	0	0	0	0	0	0	0	0	1	0	0	0	0	0	0	0	6	0	0	0	0
254	13	19	5	11	8	20	11	14	3	3	3	26	20	38	13	29	35	21	21	17	15	3	6	2	3	74	52	20	13	60	40	56	10	3	6	3	9	9	0	0	4	7	16	50	113	87	59	31	0
255	14	19	6	28	37	26	47	28	23	1	27	43	26	35	22	3	1	7	3	6	18	11	12	12	32	10	6	8	14	27	8	14	10	12	20	34	21	5	1	4	31	11	110	107	21	38	13	25	2
256	14	29	10	3	8	13	8	7	10	1	1	4	14	4	15	24	29	44	28	5	9	5	5	7	10	15	13	5	11	48	37	55	9	5	7	3	16	3	1	0	3	1	42	72	31	108	44	10	1
257	7	0	3	0	0	7	34	0	4	0	9	0	0	5	104	3	3	3	3	0	0	4	0	0	0	7	3	9	7	9	0	3	3	10	13	6	4	16	0	0	13	6	0	37	3	7	20	0	4
258	25	15	5	4	2	32	6	2	10	2	2	0	2	0	5	5	24	21	13	4	0	0	4	2	0	14	2	0	0	103	38	83	0	2	0	5	25	27	0	0	4	4	50	66	15	58	20	7	0
259	23	13	9	0	3	25	12	28	13	0	3	2	4	6	2	101	75	70	85	7	4	3	5	0	7	49	23	20	19	87	49	65	9	0	4	4	1	1	1	1	0	0	41	74	34	40	28	5	0
260	55	56	6	0	4	38	10	99	19	0	3	17	10	11	0	15	15	97	50	1	3	3	1	3	6	15	11	3	4	66	50	40	8	8	2	5	1	8	3	0	1	0	23	90	28	76	36	28	0
261	0	4	1	0	0	1	5	0	2	0	0	0	0	0	27	0	0	0	0	0	1	0	0	0	0	0	0	1	8	0	0	0	0	0	0	0	5	0	0	0	0	14	28	14	4	9	2	5	0
262	0	10	1	7	17	31	66	38	31	0	5	28	36	40	22	1	14	11	6	7	4	11	9	1	8	9	3	6	13	43	9	21	30	36	62	11	19	17	6	3	9	0	78	96	42	82	59	22	0
263	1	5	0	3	0	0	1	4	1	0	0	4	5	0	10	11	9	5	5	0	11	3	1	0	0	15	6	5	10	9	3	1	1	1	9	0	4	4	5	0	0	0	30	96	22	20	6	28	0
264	0	4	0	0	4	5	10	17	13	0	2	11	2	3	2	7	7	5	4	11	21	0	0	2	2	14	0	16	11	5	10	16	2	4	9	0	11	8	0	3	2	0	35	96	16	21	16	34	0
265	2	1	1	3	2	0	0	9	8	0	0	0	1	0	0	0	5	9	2	0	0	3	1	2	0	0	0	0	0	16	2	4	0	0	0	4	1	1	1	0	0	0	0	19	19	55	95	0	0
266	5	9	4	0	3	5	4	2	0	0	3	2	2	0	22	0	3	0	2	9	6	0	0	0	3	2	3	2	2	2	2	4	0	0	2	0	0	2	0	6	2	3	13	11	16	9	7	10	0
267	11	9	0	10	11	19	27	16	14	3	4	21	16	17	34	9	25	17	13	10	6	3	9	12	8	35	10	11	24	16	27	27	43	29	32	8	23	11	2	6	13	1	44	82	50	53	50	94	0
268	3	2	0	0	0	17	4	14	6	0	0	9	2	7	11	0	4	10	4	0	0	2	0	0	2	16	2	4	4	2	2	9	93	25	10	2	11	0	0	0	1	2	9	25	11	0	22	33	0
269	0	0	0	5	2	10	0	4	13	0	0	0	4	0	4	0	4	0	0	2	3	0	2	0	5	2	0	5	0	0	0	0	0	0	15	4	0	8	0	0	3	0	0	7	21	0	0	8	0
270	0	0	0	0	0	0	0	0	0	0	0	0	0	0	0	0	0	0	0	0	0	0	0	0	0	0	0	0	0	0	0	0	0	0	0	0	0	0	0	0	0	0	0	0	0	0	0	0	0
271	3	11	4	3	6	16	28	12	30	0	3	20	12	22	15	4	6	14	7	4	12	10	5	1	18	9	4	16	17	4	14	16	12	10	14	5	11	3	1	1	8	1	24	63	24	91	54	8	0
272	3	0	0	0	0	0	0	3	0	0	0	0	0	0	0	0	0	0	0	0	0	0	0	0	0	0	0	3	3	3	3	3	0	0	0	0	0	0	0	6	0	0	54	91	0	0	5	11	0
273	0	0	0	2	0	7	13	16	18	2	2	21	14	44	75	0	11	6	4	4	3	2	2	0	8	21	6	4	0	12	8	2	45	70	78	2	36	25	2	0	4	0	36	54	21	90	44	10	0
274	4	6	0	0	18	4	8	6	16	0	0	0	0	0	6	17	4	11	19	0	0	0	0	0	6	0	0	0	5	11	5	26	0	0	0	0	0	17	0	0	4	0	11	52	53	81	46	90	0
275	16	14	0	2	9	11	9	20	12	2	4	11	13	4	15	16	14	17	7	8	9	7	3	8	4	18	17	19	11	13	15	28	8	4	4	8	4	4	3	1	5	1	20	89	42	46	20	67	0
276	3	11	0	0	17	0	3	0	28	0	0	5	8	5	9	18	31	15	4	3	0	10	8	0	13	4	14	4	0	13	8	0	0	0	0	4	4	4	3	3	0	0	17	47	62	60	27	89	0
277	2	9	3	2	0	4	2	2	6	0	0	2	2	0	5	4	2	4	3	0	4	0	2	2	2	9	0	2	2	2	0	6	2	2	0	5	2	7	2	0	3	0	24	31	63	16	6	88	0
278	0	14	0	0	0	0	0	0	0	0	14	0	0	2	0	0	2	0	0	0	0	0	63	50	87	2	0	0	0	0	0	0	0	0	2	0	0	0	0	0	0	0	2	5	0	0	1	0	0
279	6	6	0	1	3	1	4	3	0	1	1	29	42	32	32	7	22	31	13	7	14	3	3	0	1	37	53	29	31	10	6	3	43	10	24	1	22	16	7	0	4	0	86	51	46	37	19	63	0
280	0	1	5	0	1	0	1	0	0	0	0	0	0	0	26	0	0	0	0	0	0	0	0	0	0	0	1	0	0	0	0	0	0	0	0	0	1	0	0	0	0	0	2	9	31	0	1	0	0
281	0	0	0	1	0	0	5	85	63	0	0	1	0	0	0	0	0	1	0	0	1	0	0	0	0	1	1	0	0	0	1	0	1	0	0	0	2	2	0	0	0	0	0	1	1	2	1	5	0
282	0	0	0	0	0	0	0	7	4	0	0	0	0	0	0	0	0	0	2	0	0	0	0	0	0	2	3	0	0	9	14	10	0	0	0	0	0	0	0	0	0	0	0	0	84	35	13	0	0
283	0	1	0	1	0	4	1	0	0	0	0	0	2	0	0	0	2	2	0	0	4	2	2	1	0	2	0	2	0	0	0	2	0	0	0	0	0	0	0	0	3	0	11	8	30	5	0	84	0
284	3	0	1	7	1	8	1	3	3	2	1	9	4	3	0	3	6	4	4	0	3	3	0	0	21	14	10	1	3	12	6	11	13	7	11	0	0	0	1	0	3	0	11	17	12	9	6	83	0
285	3	1	0	3	10	36	29	21	15	0	1	34	22	29	30	18	30	18	15	6	12	7	6	2	5	57	25	24	19	8	17	48	25	16	18	4	30	14	5	1	4	0	42	83	37	26	33	79	0
286	0	1	0	2	0	1	3	0	1	0	0	0	3	2	2	7	0	6	0	2	2	0	8	2	0	25	3	2	8	0	1	0	9	3	6	2	2	0	0	1	1	1	83	52	0	18	6	3	0
287	0	4	8	5	14	20	39	32	40	0	4	38	26	60	29	12	17	15	7	3	4	1	4	4	5	70	43	74	82	20	26	24	39	26	46	8	19	20	2	1	10	1	33	77	18	74	41	23	2
288	0	0	0	0	1	5	0	0	0	0	1	0	0	0	8	0	1	1	0	0	0	0	0	0	0	0	3	0	0	4	0	5	0	0	1	0	7	82	0	0	0	0	1	0	18	0	0	8	0
289	25	26	12	4	2	24	15	11	10	0	2	7	4	2	6	14	42	80	31	0	9	2	0	0	0	32	17	2	2	40	57	61	2	0	7	0	2	2	0	0	1	0	82	79	11	36	10	4	2
290	0	10	0	5	4	18	81	14	19	3	0	27	10	43	32	3	6	10	0	13	5	5	4	4	5	0	8	11	11	18	3	14	7	15	14	23	16	0	0	0	4	0	61	69	21	78	54	28	0
291	0	0	3	0	0	0	4	0	0	0	0	0	0	0	29	0	0	3	0	0	0	0	0	4	0	0	0	0	0	0	0	0	3	0	0	0	0	0	0	0	0	0	4	14	17	0	3	0	0
292	2	8	2	7	7	76	79	52	60	0	3	7	7	8	8	2	2	2	2	20	17	2	2	6	5	2	0	2	7	16	8	7	2	3	18	5	2	1	1	3	8	3	35	56	14	31	5	1	0
293	7	7	12	8	30	25	56	6	9	1	6	35	31	26	30	17	22	30	3	0	2	11	7	13	18	10	7	3	6	48	18	26	19	26	31	3	3	0	2	1	11	8	77	65	17	40	17	13	1
294	6	3	21	0	0	5	14	10	41	0	7	3	3	0	63	4	0	2	2	3	4	7	6	0	0	22	3	25	15	13	16	5	10	0	0	4	13	3	3	2	3	9	2	79	34	20	13	0	0
295	2	1	0	9	2	6	2	0	0	2	0	0	2	1	26	1	18	5	8	0	1	0	0	0	0	8	48	75	9	11	4	77	3	0	0	0	0	8	0	1	1	0	1	5	4	5	1	6	0
296	6	9	2	4	4	10	16	2	2	7	2	2	2	8	13	2	5	12	6	4	0	2	4	4	7	77	45	25	50	2	7	23	7	2	2	10	5	2	2	3	0	2	8	37	24	14	8	20	0
297	0	0	6	0	0	0	0	0	0	0	0	0	0	0	3	0	1	0	0	1	0	0	0	0	0	0	0	0	0	0	0	0	0	0	0	1	0	0	0	0	1	1	0	0	2	0	0	0	0
298	4	2	3	1	3	3	5	5	15	3	2	6	4	2	0	15	5	7	7	0	2	0	5	0	2	12	10	2	4	2	4	1	4	0	7	2	6	2	1	0	0	0	48	76	7	37	6	20	0
299	25	8	0	0	0	71	76	7	0	0	1	0	3	1	1	7	14	23	14	0	3	4	0	0	2	11	16	0	7	29	29	36	15	8	10	0	6	3	0	0	1	0	15	30	1	18	16	3	0
300	18	18	3	6	3	28	28	29	17	3	3	8	0	12	18	19	40	52	26	3	23	3	0	3	16	16	32	7	7	26	17	47	28	32	18	0	9	0	8	2	8	0	44	74	33	31	62	13	0
301	0	1	0	0	1	74	0	0	1	0	0	1	0	0	0	0	0	0	0	0	0	0	0	0	0	0	0	0	0	0	0	1	0	0	0	0	0	0	0	0	0	0	0	0	0	0	0	0	0
302	5	5	0	1	5	7	2	10	6	0	2	9	7	9	18	8	23	23	28	2	10	0	8	11	0	33	17	17	5	7	2	5	11	4	12	1	18	17	1	0	4	2	24	74	25	27	24	23	0
303	0	0	0	1	1	4	5	3	1	0	1	0	0	6	9	3	3	1	0	1	1	1	0	0	5	3	1	1	0	6	1	9	18	6	6	3	0	0	0	0	0	0	22	74	0	25	2	30	0
304	0	0	0	0	0	0	0	0	0	0	0	0	0	0	1	0	0	0	0	0	0	0	0	0	0	0	0	0	0	0	0	0	0	0	0	0	0	0	0	0	0	0	0	1	0	0	0	0	0
305	17	15	1	11	1	36	1	9	7	3	0	0	7	3	0	7	12	23	14	1	1	0	1	0	0	9	5	3	5	11	15	22	3	0	1	0	1	3	0	0	3	0	18	26	15	11	10	1	0
306	18	14	1	7	6	17	16	11	8	1	4	0	5	3	7	8	17	10	26	6	14	5	3	3	3	31	19	8	7	11	12	15	23	12	14	1	14	12	2	0	2	1	25	62	25	40	46	35	0
307	0	4	0	0	0	3	0	7	3	0	0	0	0	0	7	2	4	5	8	0	4	0	0	0	0	0	5	9	13	0	3	2	3	2	0	0	10	23	3	0	3	4	0	71	3	13	14	0	0
308	1	0	0	2	2	14	27	23	17	1	2	23	10	17	8	1	9	10	10	2	1	2	1	2	5	3	3	3	3	7	8	6	3	6	10	5	2	1	0	1	4	1	30	45	21	69	40	3	0
309	0	4	0	0	2	2	2	5	0	0	2	8	2	3	68	5	5	7	0	0	2	0	5	0	0	0	5	5	5	0	5	2	0	0	2	0	0	0	0	0	0	0	0	27	5	3	19	18	0
310	24	16	3	1	0	39	8	7	14	0	0	2	0	8	5	34	25	29	5	7	1	1	3	3	9	26	24	9	10	31	14	37	1	3	5	3	3	1	1	0	1	0	12	20	10	30	26	0	0
311	28	24	5	9	6	7	10	7	9	6	0	6	2	0	17	4	18	11	5	6	7	6	11	15	7	16	15	16	31	53	18	47	9	3	3	4	8	10	3	0	1	6	29	67	39	54	31	40	0
312	9	24	1	3	3	9	14	10	10	0	2	20	13	13	4	1	35	53	66	4	0	1	1	0	3	13	4	5	7	41	35	54	5	5	6	9	1	4	0	0	2	1	10	21	9	19	18	1	0
313	21	9	3	5	5	33	23	9	9	3	0	1	1	4	6	11	17	19	12	1	1	1	1	1	3	29	16	1	4	45	23	57	4	4	7	1	10	6	0	0	0	1	45	66	21	26	37	4	0
314	0	7	4	17	15	30	63	40	19	0	4	38	22	31	18	5	9	17	9	1	0	6	2	2	5	6	8	5	7	30	15	19	20	17	31	10	6	6	0	2	12	1	28	63	13	65	31	5	1
315	19	24	2	18	11	10	7	15	15	0	6	29	28	18	41	14	17	17	21	15	27	15	20	7	10	15	9	19	10	19	18	30	21	8	18	8	20	16	6	0	10	3	39	58	37	39	55	22	0
316	0	0	0	0	0	4	18	26	9	0	0	4	18	16	10	4	4	11	2	5	2	0	2	2	2	5	2	2	4	15	4	13	8	7	22	0	12	4	0	0	6	0	27	63	16	56	25	17	0
317	2	4	1	5	2	2	4	2	2	0	2	5	2	0	0	2	6	8	8	2	0	0	2	4	2	11	2	4	5	0	2	8	0	0	2	0	5	5	4	0	0	0	12	52	19	14	4	10	0
318	6	0	11	0	5	0	0	0	0	2	0	0	4	0	23	0	3	2	2	3	0	0	2	0	10	2	0	0	0	0	0	0	2	0	0	0	0	0	0	0	0	0	3	3	22	0	0	5	0
319	5	3	2	1	7	6	5	5	5	0	1	10	8	5	11	10	7	12	11	4	4	2	6	3	1	12	11	6	10	8	13	14	7	5	10	2	13	8	0	1	2	2	24	33	16	20	13	30	0
320	4	9	0	0	0	11	16	10	6	0	4	0	0	10	17	4	5	33	20	0	0	3	0	0	0	5	2	8	0	14	6	16	11	6	2	0	4	0	0	3	3	4	0	6	18	20	12	61	0
321	0	2	0	0	1	1	0	0	0	7	1	0	0	0	1	0	5	1	1	0	1	0	0	0	0	1	12	16	4	6	1	60	0	0	1	0	1	2	0	1	0	0	1	1	1	10	2	6	0
322	3	0	0	0	0	7	1	0	3	0	0	0	0	1	26	0	3	0	3	0	0	0	1	0	0	2	9	22	4	20	0	35	0	0	2	0	0	0	0	0	0	0	0	2	1	0	0	59	0
323	0	0	0	2	0	0	0	0	2	0	0	0	2	0	0	2	0	0	3	0	0	0	0	0	0	0	0	2	2	0	2	0	5	0	0	0	0	3	0	0	0	0	14	3	6	7	2	59	0
324	4	3	3	0	1	3	0	3	1	1	3	3	1	0	4	10	2	9	2	0	0	0	0	1	0	0	2	3	5	1	0	3	0	0	0	1	6	2	3	0	0	2	2	25	35	14	8	58	0
325	0	0	0	0	3	22	37	28	39	0	0	24	19	25	7	0	3	15	3	6	5	1	3	0	4	1	0	0	0	5	6	6	4	7	10	2	34	19	1	0	1	1	26	56	10	23	26	3	0
326	11	0	0	0	0	1	2	1	4	2	0	3	1	0	35	0	11	0	0	0	1	0	0	0	0	0	24	26	10	7	0	29	1	0	0	0	1	7	0	0	0	1	0	7	9	1	1	4	0
327	0	0	0	0	0	0	0	0	0	0	0	0	0	0	0	0	0	0	0	0	0	0	0	0	0	0	0	0	0	0	0	0	0	0	0	0	0	0	0	0	0	0	1	0	0	0	0	0	0
328	0	0	0	0	0	0	0	0	0	0	0	0	0	0	0	0	0	0	0	0	0	0	0	0	0	0	0	0	0	0	0	0	0	0	0	0	0	0	0	0	0	0	0	0	0	0	0	0	0
329	3	6	0	0	9	13	14	8	3	0	3	3	6	7	14	6	11	1	0	9	6	1	0	1	5	26	27	11	15	10	3	17	12	3	8	1	8	12	6	1	1	3	23	54	24	20	17	34	0
330	10	0	0	0	3	0	6	4	0	0	4	0	0	0	0	0	0	54	0	0	0	4	0	3	6	0	3	0	5	5	0	3	0	0	0	5	0	0	0	0	0	0	6	7	10	8	3	9	0
331	7	0	1	0	4	17	11	7	5	0	4	3	1	3	17	3	5	3	0	6	3	0	1	6	0	23	18	13	10	5	12	6	6	0	9	3	3	7	3	1	6	1	23	53	29	13	36	30	0
332	5	5	1	0	0	7	6	5	1	1	0	3	5	8	1	7	9	9	24	1	1	0	0	0	0	17	5	1	5	14	8	13	3	0	3	0	0	1	0	0	0	0	5	31	5	40	36	1	0
333	4	2	1	2	4	0	3	0	2	0	0	0	3	2	8	5	2	0	1	2	2	0	4	5	8	0	0	2	0	4	2	3	0	1	0	2	0	0	2	0	4	0	0	21	19	7	5	4	0
334	3	9	3	2	5	8	33	5	12	0	1	26	24	24	7	3	10	7	4	4	2	2	1	8	6	4	11	8	9	17	3	8	8	1	10	4	6	3	0	1	2	3	21	52	13	40	29	8	0
335	0	0	0	0	6	0	0	7	0	0	0	0	4	0	0	3	0	3	4	4	0	0	0	0	0	0	0	0	0	4	0	3	3	2	0	0	5	0	0	0	0	0	0	52	0	11	9	0	0
336	0	1	0	0	0	2	5	5	4	0	1	3	4	3	0	2	1	3	3	1	4	0	0	0	3	2	2	2	3	10	6	4	0	4	0	5	0	0	0	0	0	0	4	11	4	50	13	3	0
337	4	7	0	3	0	16	10	8	6	1	0	10	6	1	18	9	11	12	3	4	3	4	3	7	1	7	5	8	10	6	3	13	3	0	6	1	5	5	1	3	5	3	16	50	20	19	26	1	1
338	1	0	2	0	0	0	1	1	0	1	0	49	39	20	18	0	0	4	0	0	2	0	0	1	0	0	0	1	0	0	1	1	0	0	3	0	0	3	1	0	0	0	12	19	5	1	8	1	0
339	0	0	0	0	0	0	5	0	0	0	0	0	0	6	0	0	0	0	0	4	0	0	0	0	5	6	0	0	0	0	0	5	5	0	0	0	0	0	0	0	0	0	0	17	6	6	49	5	0
340	8	1	2	0	1	7	6	3	4	1	0	0	1	2	0	4	5	23	6	3	1	1	6	6	2	3	1	8	5	6	3	14	5	1	1	0	0	4	5	0	2	0	10	38	30	17	4	49	0
341	14	19	1	3	9	3	1	9	6	1	0	5	1	6	11	0	7	12	3	8	11	1	7	0	3	12	3	8	5	14	6	14	3	3	6	0	3	7	3	2	12	1	11	14	19	8	7	48	0
342	1	10	2	6	4	11	25	8	5	1	1	21	12	17	4	2	6	6	6	4	4	2	1	2	8	2	2	6	3	5	6	9	16	10	31	0	1	0	0	0	4	6	33	48	19	28	25	14	0
343	0	0	0	1	0	47	4	9	7	0	0	0	3	1	0	4	6	4	3	0	0	1	0	0	0	16	6	0	1	6	9	16	1	1	4	0	3	0	0	0	0	0	9	26	3	3	8	1	0
344	4	0	1	0	0	0	0	0	0	0	0	2	0	0	5	0	0	2	0	0	0	2	0	1	0	0	0	2	0	0	0	0	0	0	0	0	3	4	0	0	0	5	14	12	4	2	2	5	0
345	0	0	0	0	0	0	0	0	2	0	0	1	2	9	1	0	0	0	0	0	0	0	0	0	0	2	0	0	6	2	0	10	6	3	4	0	3	4	0	0	0	0	2	3	34	4	0	1	0
346	0	1	0	1	0	1	1	1	4	1	2	1	3	1	6	5	1	7	0	1	0	0	1	7	8	8	0	1	6	1	2	8	1	5	0	1	13	13	0	0	2	1	1	45	6	27	4	1	0
347	0	0	2	0	0	0	0	0	0	0	0	0	0	0	3	0	0	0	0	0	0	0	0	0	0	0	0	0	0	0	0	0	0	0	0	0	0	0	0	0	0	0	2	0	3	0	0	0	0
348	2	2	0	5	3	6	1	4	3	0	1	2	3	2	10	2	2	5	1	1	4	0	5	0	2	2	2	6	10	4	3	17	2	1	1	0	4	4	0	0	0	0	11	24	13	11	11	44	0
349	4	7	1	2	2	13	10	6	1	0	8	1	1	0	0	9	6	15	7	1	4	4	1	1	3	1	0	0	2	9	1	14	15	1	4	4	4	1	0	1	0	1	16	20	21	11	4	44	0
350	2	2	0	0	1	16	10	11	16	0	2	14	11	8	11	8	7	1	2	1	1	1	0	2	2	3	3	12	10	10	4	6	11	10	10	4	4	1	0	1	2	1	21	32	15	43	22	1	0
351	10	2	4	2	5	0	0	6	2	0	2	2	3	4	0	10	15	8	3	2	0	8	8	5	6	5	3	3	5	10	2	7	0	2	0	0	3	5	10	6	2	2	10	43	15	6	7	40	0
352	8	0	0	0	0	7	2	0	0	0	0	6	0	0	2	4	4	5	3	0	2	0	0	2	4	11	11	0	2	9	17	29	11	2	2	2	2	4	0	1	0	0	43	22	2	26	6	7	0
353	0	6	0	0	0	0	0	7	3	3	0	11	0	4	11	10	28	0	3	3	3	0	0	3	0	8	4	0	0	7	3	3	0	0	6	3	3	3	3	0	0	0	12	26	27	43	43	10	0
354	0	9	1	0	0	4	1	1	6	3	0	11	7	6	3	4	0	5	0	0	0	4	3	0	2	2	0	2	4	5	0	6	1	0	0	4	2	2	1	0	0	0	6	42	10	25	21	3	0
355	3	2	0	0	0	0	3	0	0	0	0	0	2	0	0	2	0	0	2	0	0	0	0	0	0	4	2	0	4	0	0	0	0	0	0	0	0	0	0	0	0	0	0	4	2	4	6	4	1
356	4	9	7	1	1	3	9	3	0	0	0	9	5	6	1	3	2	11	0	0	0	0	0	1	0	3	4	1	2	0	6	8	3	0	4	1	0	0	0	0	3	0	42	19	1	31	4	33	0
357	5	7	0	4	4	4	2	3	0	1	0	4	0	6	12	7	20	7	1	5	3	5	3	0	3	12	6	12	9	10	7	5	4	0	2	0	9	10	2	1	0	0	7	39	16	23	10	16	0
358	2	4	0	2	2	11	8	2	9	2	2	4	2	0	4	11	2	4	6	5	2	0	2	2	4	4	2	2	2	14	18	34	2	2	0	2	2	2	2	1	0	0	17	42	11	18	9	6	0
359	10	1	10	0	0	0	0	0	0	0	0	0	0	0	0	5	42	11	38	0	0	0	0	0	0	27	7	0	9	10	7	3	0	0	0	0	0	0	0	0	0	0	0	0	0	0	0	0	0
360	1	7	0	4	0	0	1	0	1	1	0	0	0	0	3	2	0	5	1	3	4	7	0	0	0	1	1	0	4	3	1	9	5	0	1	3	7	5	9	0	9	8	3	42	1	8	14	2	0
361	0	0	0	0	0	0	1	0	0	0	0	0	0	0	0	0	0	1	0	0	0	0	0	0	0	0	0	0	0	0	0	0	1	0	0	2	0	0	0	0	0	0	0	0	0	1	0	0	0
362	7	7	0	0	4	2	2	9	4	0	0	1	2	4	10	5	12	9	5	2	0	1	2	1	4	4	6	2	3	8	11	17	6	4	1	4	9	4	1	0	1	1	29	41	15	31	19	8	0
363	3	11	3	3	1	6	12	19	6	0	1	7	1	5	5	4	6	12	10	1	1	0	1	3	1	20	6	10	12	7	13	11	1	0	1	0	12	8	4	0	0	1	5	41	13	18	9	14	0
364	2	3	0	5	9	3	4	7	9	1	0	1	0	3	7	0	4	10	4	4	4	1	1	1	2	10	2	1	8	9	10	7	0	1	1	1	4	7	2	0	1	1	8	41	18	5	9	17	0
365	1	6	0	3	1	5	8	22	8	1	0	17	17	21	3	3	5	4	4	1	1	1	0	0	8	17	3	3	8	3	1	12	8	1	1	4	5	1	4	0	0	0	1	40	13	20	11	13	0
366	41	0	0	0	0	0	0	0	0	0	0	0	0	0	4	0	0	0	0	0	0	0	0	0	0	0	0	0	0	0	0	0	0	0	0	0	0	0	0	0	0	0	0	0	0	0	0	0	0
367	5	6	2	5	3	1	11	18	17	0	0	23	19	23	25	6	13	19	1	1	3	0	0	0	1	6	4	3	4	8	21	15	7	14	10	1	11	9	1	5	1	1	31	38	23	40	29	6	0
368	0	0	0	0	0	0	0	0	0	0	0	0	0	0	0	0	0	0	0	0	0	0	0	0	0	0	0	0	0	0	0	0	0	0	0	0	0	0	0	0	0	0	1	0	0	1	0	0	0
369	0	0	0	1	1	4	0	0	1	1	0	0	1	3	3	12	14	39	15	1	5	3	0	0	0	14	13	18	15	3	1	10	3	0	3	7	0	1	18	0	0	0	3	11	12	4	6	9	0
370	10	7	5	0	1	7	5	8	9	3	0	4	2	2	4	4	2	11	5	3	14	2	8	2	2	7	7	2	4	2	6	8	4	2	0	2	7	8	3	0	1	2	13	38	10	21	7	30	0
371	0	0	3	0	1	5	1	0	0	0	0	0	0	0	0	0	0	0	0	0	0	0	0	0	0	3	0	1	0	1	0	0	0	1	0	0	0	0	0	0	0	0	4	0	4	0	1	3	0
372	0	0	0	0	0	0	0	0	0	0	0	0	0	0	3	0	0	0	0	0	0	0	0	0	0	0	0	0	0	0	0	0	0	0	0	0	0	0	0	0	0	0	2	1	0	0	0	0	0
373	0	1	1	0	0	11	38	16	17	0	1	1	2	3	0	0	1	4	1	2	2	0	0	1	0	0	0	0	0	7	0	0	3	2	11	0	3	2	0	0	3	1	12	20	13	9	14	1	0
374	2	8	0	7	4	1	11	12	12	0	0	8	7	7	6	5	5	1	2	4	5	3	8	4	16	5	5	2	4	9	1	7	1	4	12	4	2	7	1	0	1	2	13	34	6	38	14	2	0
375	3	3	0	3	0	5	3	7	1	0	1	0	0	1	2	1	4	1	0	0	5	1	0	1	2	0	0	2	7	3	3	2	3	0	1	0	0	3	3	1	6	5	14	9	10	18	17	38	0
376	6	6	0	0	0	0	13	0	0	0	0	8	0	8	0	28	14	3	0	0	3	0	0	0	0	24	16	3	11	0	0	7	6	3	0	0	11	3	0	0	0	0	8	38	23	4	11	35	0
377	9	15	2	3	0	3	0	18	13	3	0	7	0	0	13	0	0	6	2	0	0	0	3	0	0	9	0	3	28	11	13	12	3	0	3	0	5	3	3	2	10	0	6	38	16	31	9	0	4
378	9	4	3	0	0	0	0	0	0	0	2	0	0	0	2	0	0	0	0	1	0	4	0	0	9	0	0	2	0	0	1	0	0	0	3	7	1	1	0	0	0	0	0	7	1	7	3	0	0
379	0	15	0	10	4	6	14	4	4	2	4	25	7	20	7	5	0	18	6	0	2	2	2	0	0	7	8	11	18	6	3	9	5	3	8	15	4	3	1	1	0	0	23	29	20	37	28	3	0
380	5	6	0	0	1	3	6	3	1	0	1	4	5	5	4	1	5	5	4	2	1	1	4	2	0	1	6	2	2	6	10	3	0	1	1	0	2	0	1	0	8	1	14	17	15	37	16	11	0
381	0	0	3	0	0	0	0	1	0	0	0	0	0	1	2	2	0	1	0	0	0	0	0	0	0	1	0	0	0	0	0	1	0	0	0	0	3	0	1	0	0	0	0	0	33	0	0	0	0
382	0	7	0	0	7	18	8	0	0	0	0	0	0	10	0	8	0	0	0	0	0	0	8	0	0	10	0	8	9	9	0	8	0	0	15	0	19	9	7	5	7	0	10	37	0	0	0	16	0
383	0	0	0	1	0	0	0	0	0	0	0	0	0	0	0	2	2	0	1	0	0	0	0	0	0	1	1	0	0	0	1	0	0	1	0	0	0	0	0	0	0	0	2	2	4	37	8	0	0
384	1	1	3	0	1	2	5	4	2	0	1	7	4	7	12	1	4	4	0	0	1	0	1	1	0	1	0	1	0	1	1	3	2	0	1	2	3	1	0	0	0	0	8	37	18	13	9	5	0
385	2	0	0	0	0	0	2	0	0	0	0	0	2	0	0	0	0	0	0	0	0	0	5	0	0	0	0	0	2	0	2	0	0	0	0	3	0	2	0	0	0	0	0	2	5	0	0	2	0
386	2	6	0	2	2	0	4	5	2	0	0	7	15	11	5	9	7	9	8	2	4	0	2	2	0	5	0	0	5	5	0	4	4	2	2	5	5	5	2	0	2	0	7	2	35	11	17	19	0
387	0	15	0	7	0	0	5	6	0	0	0	0	0	0	21	0	5	9	10	6	0	0	0	0	0	0	6	13	0	6	0	5	0	0	0	0	0	0	6	0	0	0	0	35	6	35	25	0	0
388	0	5	0	0	0	3	16	12	3	0	0	0	0	0	0	0	0	3	3	0	0	0	5	0	0	0	0	0	0	4	3	6	0	3	0	5	0	0	0	0	4	0	0	35	0	7	9	6	0
389	0	0	0	0	0	0	0	0	0	0	0	0	0	0	0	0	0	0	0	0	0	0	0	0	0	0	0	0	0	0	0	0	0	0	0	0	0	0	0	0	0	0	0	0	1	0	0	0	0
390	0	1	2	1	2	2	5	4	0	1	1	0	0	3	1	1	0	2	10	0	1	0	0	0	0	15	4	2	0	10	0	4	1	2	0	0	0	0	0	0	0	0	4	12	11	28	8	5	0
391	0	0	0	2	4	2	2	2	2	2	0	0	0	2	4	4	2	0	1	0	4	2	0	0	4	2	0	0	0	2	0	4	0	0	2	0	4	0	0	1	0	0	4	13	2	0	4	10	0
392	0	1	0	0	0	5	7	11	5	0	0	12	3	11	20	0	2	6	2	0	0	0	0	0	0	1	0	1	1	1	3	4	3	3	9	0	4	0	0	1	1	0	0	6	7	2	4	0	0
393	0	0	2	0	0	1	0	0	0	0	0	0	0	0	5	0	0	0	0	0	0	0	0	0	0	0	0	0	1	0	0	0	0	0	0	0	0	0	0	0	0	0	0	0	0	0	0	0	0
394	0	4	1	1	4	4	4	20	8	0	0	21	16	18	13	1	2	10	0	5	1	7	1	2	5	5	0	2	1	1	2	7	2	3	6	4	9	7	1	0	1	1	27	33	9	19	16	3	0
395	0	0	0	1	0	0	5	0	0	0	0	2	0	0	1	7	2	2	0	3	1	1	1	4	6	14	6	0	1	0	0	1	2	2	2	0	1	0	0	0	0	0	23	33	6	21	6	0	0
396	1	4	0	1	0	1	1	1	1	0	0	0	1	3	3	7	5	4	2	0	1	0	0	1	1	6	4	0	6	3	0	4	1	3	3	0	0	0	0	1	0	0	5	7	13	32	18	2	0
397	0	0	0	0	0	0	0	7	0	0	0	0	0	0	0	0	0	0	0	6	0	0	0	0	0	0	0	0	0	0	0	14	0	0	12	0	6	0	0	0	0	0	0	15	0	0	6	20	0
398	0	0	0	0	0	0	0	0	0	0	0	7	1	0	1	0	3	0	0	1	0	1	2	4	1	1	3	0	4	1	0	2	9	10	1	1	0	1	0	0	0	0	32	12	1	1	4	0	0
399	0	0	2	0	0	0	0	0	0	0	0	0	0	0	3	0	0	0	0	0	0	0	0	0	0	1	0	0	0	0	0	0	0	0	0	0	0	0	0	0	0	1	0	0	0	0	0	1	0
400	1	1	3	0	0	0	0	0	1	0	0	0	0	0	0	1	0	0	0	1	0	0	0	0	0	0	0	0	0	1	0	0	0	0	0	0	0	0	1	0	0	0	2	0	0	0	0	2	0
401	2	4	0	2	0	0	0	0	0	0	0	0	0	0	0	0	1	0	1	0	2	0	0	0	0	1	0	3	1	4	0	16	0	1	0	2	0	6	0	1	0	3	1	3	8	4	2	31	0
402	2	2	1	0	1	0	2	2	0	0	1	1	0	1	8	0	5	0	4	1	1	0	0	0	0	2	5	7	1	2	0	11	1	1	2	0	1	9	1	4	0	1	2	10	5	2	4	11	0
403	0	0	0	0	0	0	0	0	0	0	0	0	0	1	0	0	0	0	0	0	0	0	0	0	0	0	0	0	0	1	0	0	0	0	0	0	0	0	0	0	0	0	0	2	2	0	0	0	0
404	0	0	0	0	0	0	0	0	0	0	0	0	0	0	8	0	0	0	0	0	0	0	0	0	0	0	0	0	0	0	0	0	0	0	0	0	0	0	0	0	0	3	2	0	0	0	0	0	0
405	0	0	0	0	0	0	0	0	0	0	0	0	0	0	0	0	0	0	0	0	0	0	0	0	0	0	0	0	0	0	0	0	0	0	0	0	0	0	0	0	0	0	0	0	3	0	0	0	0
406	0	0	0	0	0	0	0	0	0	0	0	0	0	0	0	0	0	0	0	0	0	0	0	0	0	0	0	0	0	0	0	0	0	0	0	0	0	0	0	0	0	0	0	0	0	0	0	0	0
407	4	2	3	0	1	1	1	6	0	2	0	0	1	3	5	0	3	0	0	2	1	0	0	0	0	1	8	18	3	9	8	7	0	0	2	5	7	1	1	0	0	0	1	29	12	9	16	9	0
408	0	0	0	0	0	0	0	1	0	0	0	0	0	0	1	0	0	1	0	0	0	0	0	0	0	0	0	0	0	2	0	3	0	0	0	1	0	0	0	0	0	0	12	2	29	0	0	0	0
409	0	4	1	1	0	7	10	4	3	0	0	3	4	3	10	10	9	8	6	2	7	1	0	4	3	8	6	7	1	7	7	10	10	7	3	1	4	7	0	0	2	0	15	19	13	28	11	16	0
410	0	0	4	1	1	4	3	1	4	5	0	9	2	2	8	8	2	13	1	2	0	0	4	1	4	2	5	0	0	3	3	3	2	8	5	0	2	3	3	0	1	0	13	29	4	13	1	5	0
411	0	0	1	0	0	0	0	0	0	0	0	0	0	0	0	0	0	0	0	0	0	0	0	0	0	0	0	0	0	0	0	0	0	0	0	0	0	0	0	0	0	0	0	0	0	0	0	0	0
412	3	5	1	3	1	3	0	0	6	1	0	0	6	0	0	0	5	6	0	6	9	0	0	0	0	8	7	3	7	3	1	5	1	1	0	0	0	6	1	1	2	0	3	12	11	28	5	11	0
413	2	7	0	0	0	0	3	1	0	0	5	6	0	0	0	0	2	2	0	1	1	1	0	3	0	3	0	3	0	4	0	1	0	0	0	0	3	10	0	0	3	1	0	28	3	7	3	11	0
414	0	0	0	0	0	0	0	0	0	0	0	0	0	0	0	0	0	0	0	0	0	0	0	0	0	0	0	0	0	0	0	0	0	2	0	0	0	0	0	0	0	0	0	6	0	0	2	0	0
415	0	0	1	0	0	0	0	0	0	0	0	0	0	0	2	0	0	0	0	0	0	0	0	0	0	0	0	0	0	0	0	0	0	0	0	0	0	0	0	0	1	0	0	0	0	0	0	0	0
416	0	6	5	9	2	5	2	5	8	2	5	0	3	0	3	2	4	11	3	7	0	0	0	0	0	10	0	5	3	3	0	27	0	2	2	7	3	8	2	0	0	3	2	9	25	8	9	5	2
417	0	0	0	0	0	0	0	0	0	0	0	0	0	0	0	0	0	0	0	0	0	0	0	0	0	0	0	0	0	0	0	0	0	0	0	0	0	0	0	0	0	1	0	0	27	0	0	0	0
418	0	1	1	1	2	4	3	6	10	0	0	8	2	17	4	2	1	4	0	0	0	0	1	0	1	2	1	1	4	3	5	3	3	1	7	1	0	3	0	1	1	1	6	27	5	10	15	5	0
419	0	1	0	0	0	4	1	6	9	1	0	4	0	0	7	0	1	0	0	1	0	0	0	0	1	12	4	5	11	9	2	2	1	2	4	1	2	2	0	1	3	0	5	14	3	27	7	8	1
420	9	0	0	2	5	3	5	3	3	1	1	0	2	0	9	2	7	0	3	3	2	2	0	7	4	8	0	0	2	2	3	3	7	3	7	3	0	1	0	0	3	2	5	27	4	15	1	13	0
421	0	0	0	0	0	0	0	0	0	0	0	0	0	0	2	0	0	0	0	0	0	0	0	0	0	0	1	0	0	0	0	0	0	0	0	0	0	5	1	0	0	0	3	8	0	0	0	27	0
422	0	0	0	0	0	1	0	0	0	0	0	0	0	0	1	0	0	0	0	0	1	0	0	0	0	0	0	0	1	0	1	1	0	0	0	0	0	0	0	0	0	0	2	1	2	0	0	27	0
423	3	3	0	4	0	6	10	0	1	0	0	0	1	1	5	1	7	3	0	1	1	1	0	0	0	3	1	6	3	3	6	6	1	0	1	1	3	11	1	1	1	1	6	10	9	27	7	21	0
424	4	0	0	2	2	0	0	2	0	2	0	0	0	0	0	2	0	0	2	2	2	0	0	0	0	5	0	0	0	0	2	0	2	0	0	3	3	0	0	0	0	0	10	19	13	27	23	25	2
425	7	1	1	1	2	3	5	4	2	0	4	1	9	3	3	15	7	10	4	2	1	0	0	0	1	10	4	3	4	12	3	13	5	2	2	4	2	4	1	0	0	0	10	23	14	27	18	5	1
426	0	0	0	0	0	0	0	0	0	0	0	0	0	0	0	0	0	0	0	0	0	0	0	0	0	0	0	0	0	0	0	0	0	0	0	0	0	0	0	0	0	0	0	0	0	0	0	0	0
427	1	0	0	1	0	4	5	11	12	0	0	18	8	19	7	1	0	5	0	1	1	0	0	0	0	4	1	4	0	2	1	4	3	1	3	0	6	2	0	1	0	0	13	19	9	26	20	1	0
428	1	0	0	1	0	4	1	3	5	1	0	3	1	3	1	8	3	8	3	3	3	0	6	5	1	9	3	5	8	8	12	6	7	0	0	3	1	6	1	0	1	0	9	26	9	16	12	3	0
429	1	1	0	0	0	4	3	3	1	0	1	9	5	1	5	1	8	6	3	0	0	0	0	0	1	10	3	4	3	0	4	4	11	1	6	0	1	10	0	0	1	0	17	13	3	1	6	26	0
430	0	0	0	0	0	3	0	0	0	0	0	5	3	18	0	15	13	20	21	0	0	0	0	0	2	5	1	0	1	17	11	26	3	0	0	0	0	1	0	0	0	0	0	4	0	0	0	0	0
431	17	9	0	0	0	1	1	1	0	5	0	2	0	0	0	9	26	9	8	0	0	0	0	0	0	3	0	1	1	0	0	0	0	0	1	0	0	0	0	0	0	0	0	9	1	3	0	0	0
432	0	0	0	0	1	0	7	0	2	0	0	0	0	2	11	2	2	7	0	0	0	0	0	0	0	7	9	0	3	1	0	6	0	4	2	1	0	1	0	0	1	0	2	26	3	9	5	0	0
433	17	7	0	0	6	0	10	6	0	0	0	0	13	7	6	0	0	8	4	12	0	7	0	0	0	10	11	5	0	0	6	16	0	0	0	0	0	0	0	0	6	0	12	26	0	17	10	4	0
434	0	0	0	0	0	0	2	0	3	0	0	0	0	0	0	0	0	0	0	0	0	0	0	0	0	1	2	0	0	0	0	0	0	0	0	2	0	0	0	0	0	0	7	26	0	2	0	0	0
435	0	2	0	0	0	0	0	0	0	0	0	0	0	0	0	0	0	0	0	0	0	0	0	0	0	0	0	0	0	0	0	3	0	0	1	0	3	3	0	0	0	0	0	25	0	0	1	3	0
436	0	0	0	0	0	0	0	0	0	0	0	0	0	0	0	0	0	0	0	0	0	0	0	0	0	0	0	0	0	1	0	25	0	0	0	0	0	0	0	0	0	0	0	0	0	0	0	0	0
437	1	0	1	1	3	3	2	3	1	0	1	3	3	0	1	0	0	1	0	0	1	0	0	1	0	2	1	1	0	3	2	0	1	1	1	0	4	1	0	0	2	0	8	25	2	12	1	1	0
438	4	1	0	0	0	0	1	0	0	0	0	1	1	0	1	1	3	0	0	0	1	1	0	1	0	0	0	0	1	0	0	4	0	1	1	0	1	1	0	0	0	0	5	5	3	1	1	3	0
439	1	10	0	1	1	8	14	3	7	0	1	6	8	1	9	5	16	7	8	3	6	3	5	1	0	4	9	8	3	11	7	9	4	4	4	3	5	13	2	0	0	0	6	25	16	25	16	9	0
440	0	0	0	0	0	0	0	0	0	0	0	0	13	5	0	8	8	0	0	2	0	0	0	0	0	12	3	0	0	1	0	0	14	4	3	0	0	0	0	0	0	0	25	16	0	3	0	0	0
441	2	2	3	0	0	0	6	4	2	0	0	0	0	0	9	0	1	0	0	0	0	0	0	0	0	2	0	0	2	0	0	0	0	3	0	0	0	0	0	0	0	3	4	25	0	2	1	3	0
442	0	0	0	0	0	0	0	0	0	0	0	0	3	0	7	0	0	0	0	0	0	0	0	0	0	0	0	0	0	0	0	0	0	0	0	0	0	0	0	0	0	0	0	0	0	0	0	0	0
443	0	0	0	0	0	0	0	0	0	0	0	0	0	0	25	0	0	0	0	0	0	0	1	1	0	0	0	0	0	0	0	0	0	0	0	0	0	0	0	0	0	0	0	0	0	0	0	0	0
444	0	0	0	0	0	1	0	0	0	0	0	0	0	0	0	0	0	0	1	0	0	0	0	0	0	0	0	0	0	2	0	2	0	0	0	0	0	8	0	0	0	0	0	1	0	0	1	24	0
445	2	3	0	0	0	4	11	12	5	0	0	12	3	12	1	3	7	1	0	2	3	2	1	2	2	2	0	2	4	8	3	5	4	0	3	1	0	2	0	0	0	0	6	24	7	9	8	7	0
446	4	0	2	4	3	0	3	0	4	0	1	3	1	1	3	1	0	3	2	1	8	3	1	5	0	6	4	8	1	3	1	4	7	0	1	0	0	7	0	0	1	3	10	14	9	6	4	24	0
447	0	0	0	0	0	0	0	0	0	0	0	0	0	0	0	0	0	0	0	0	0	0	0	0	0	0	0	0	0	0	0	0	0	0	0	0	0	0	0	0	0	0	0	0	2	1	0	0	0
448	3	0	0	0	1	7	2	4	8	0	0	10	12	24	9	2	1	1	6	1	0	0	1	0	0	0	0	0	5	2	1	0	1	2	1	3	1	3	0	0	0	0	8	22	18	23	9	10	0
449	7	5	0	0	0	0	0	0	2	0	0	0	0	0	0	10	17	23	14	0	0	0	0	0	0	2	0	0	0	0	2	2	0	0	0	0	0	0	0	0	0	0	2	2	0	0	4	0	0
450	0	14	0	0	0	0	0	0	0	0	0	0	0	0	8	0	3	0	3	0	0	0	0	0	0	0	3	0	3	0	0	0	0	0	0	0	0	4	0	0	4	5	0	23	0	0	3	0	0
451	0	0	0	0	0	3	3	3	3	0	0	0	0	0	8	0	3	0	0	0	0	4	0	0	0	0	3	0	3	0	0	3	0	2	0	0	0	0	0	0	0	0	0	23	0	0	0	0	0
452	0	0	0	0	0	0	0	0	0	0	0	0	0	0	1	0	0	0	0	0	0	0	0	0	0	0	0	0	0	0	0	0	0	0	0	0	0	0	0	0	0	0	0	0	0	0	0	0	0
453	0	0	0	0	0	0	0	0	0	0	1	0	0	0	3	0	0	1	0	2	0	0	0	0	0	0	0	1	0	0	0	0	0	0	0	0	0	0	0	0	0	1	2	1	3	2	0	6	0
454	0	0	0	0	1	0	0	0	0	0	0	0	0	0	1	0	0	0	0	0	0	0	0	0	0	0	0	0	0	0	0	0	0	0	0	0	0	0	0	0	0	0	0	0	1	0	0	0	0
455	0	0	0	4	0	0	0	0	7	0	0	0	0	0	9	0	0	3	0	6	4	0	0	0	0	0	0	0	0	0	3	14	3	0	3	5	3	0	3	0	0	0	15	0	3	0	3	22	0
456	2	1	0	0	1	3	7	3	5	0	0	2	2	7	1	5	1	1	0	5	8	0	7	5	17	6	2	3	7	13	3	3	1	6	5	0	0	2	0	1	2	2	19	20	6	22	13	12	0
457	4	3	0	0	1	3	6	5	0	3	0	1	3	3	0	0	1	8	0	0	1	0	0	1	1	0	1	0	2	1	0	1	3	6	4	2	3	0	0	0	0	0	3	18	3	22	1	2	0
458	0	0	0	0	0	0	0	0	0	0	0	0	0	0	0	0	0	0	0	0	0	0	0	0	0	0	0	2	0	0	0	0	0	0	0	0	0	0	0	0	0	0	0	0	9	0	0	22	0
459	0	0	0	1	0	3	9	0	3	0	0	2	0	0	3	3	4	1	0	0	0	2	0	1	0	8	1	1	1	5	1	4	0	0	0	0	6	8	0	0	0	0	9	22	12	10	5	9	0
460	0	0	0	0	0	0	0	0	0	0	0	0	0	0	0	0	0	0	0	0	0	0	0	0	0	0	0	0	0	0	0	0	0	0	0	0	2	1	0	0	0	0	0	22	2	13	0	0	0
461	2	0	4	1	0	0	0	0	0	0	0	0	0	0	1	1	0	0	0	0	0	0	2	7	2	2	1	1	1	2	1	2	22	14	21	0	0	0	8	0	0	0	1	1	0	0	0	1	0
462	0	0	0	0	0	3	4	1	3	0	0	0	0	0	1	0	0	2	0	0	0	0	0	0	0	0	0	5	3	7	1	6	1	0	1	0	3	5	0	0	0	2	1	22	0	0	5	0	0
463	0	0	0	0	0	0	0	0	0	0	0	0	0	0	0	0	0	0	0	0	0	22	0	0	0	0	0	0	0	0	0	0	0	0	0	0	0	0	0	0	0	0	0	0	0	0	0	0	0
464	0	0	0	0	0	0	0	0	0	0	0	0	0	0	5	0	0	0	0	0	0	0	0	0	0	1	0	0	0	0	0	0	0	1	0	0	0	0	2	0	0	2	20	3	13	0	0	2	0
465	0	0	0	0	0	3	0	0	0	0	1	0	0	0	2	0	0	1	0	0	0	0	1	0	0	1	2	0	1	2	0	7	0	1	0	0	0	0	0	0	0	0	1	0	1	1	0	20	0
466	0	0	0	1	0	2	2	2	1	1	2	0	0	1	1	10	11	16	1	0	0	1	0	1	0	1	3	0	0	2	4	2	0	0	0	0	1	1	0	0	0	0	0	0	2	11	21	0	0
467	1	1	3	3	4	0	4	3	6	3	0	3	0	0	7	3	5	0	0	3	10	0	6	3	0	7	7	5	11	5	3	8	5	0	0	1	1	0	0	0	6	5	1	19	5	21	12	8	0
468	0	0	4	0	3	2	7	7	8	3	3	0	0	8	2	0	0	0	0	0	0	0	2	0	0	6	2	12	4	18	2	16	0	0	0	0	2	5	3	0	2	3	6	21	0	2	8	0	0
469	0	0	0	0	0	0	0	0	0	0	0	0	0	0	0	0	0	4	0	0	0	0	0	0	0	4	0	0	6	0	0	4	0	0	0	0	0	0	0	4	0	0	0	21	12	0	0	0	0
470	11	8	0	0	0	5	0	0	0	0	0	0	0	0	15	0	3	0	0	3	0	0	0	0	0	3	0	0	0	10	0	6	8	0	0	10	3	0	0	0	0	0	3	17	2	11	11	4	0
471	2	1	1	0	0	2	0	0	0	0	0	0	0	0	6	2	0	0	1	0	0	0	0	0	0	1	1	0	0	2	1	2	3	1	0	0	2	1	0	1	1	0	2	9	0	1	0	4	0
472	0	1	3	0	0	0	0	0	0	1	1	0	0	0	0	0	0	0	0	0	0	0	0	0	0	0	0	0	0	0	0	0	0	0	0	0	0	0	0	0	0	0	0	0	1	0	0	0	0
473	0	0	0	0	0	0	0	0	0	0	0	0	0	0	0	0	0	0	0	0	0	0	0	0	0	0	0	0	0	0	0	0	0	0	0	0	0	0	0	0	0	0	0	0	2	0	0	0	0
474	0	3	0	1	3	1	9	0	4	0	0	8	0	4	3	0	1	1	0	0	2	0	0	1	2	6	1	0	3	0	2	0	0	3	0	2	6	1	0	0	0	2	13	20	2	9	2	2	0
475	0	0	0	0	1	0	1	1	1	0	0	1	0	0	0	1	1	3	1	0	4	0	0	0	1	0	0	0	0	7	0	2	1	0	4	0	1	1	0	0	0	0	12	15	1	20	18	2	0
476	3	0	9	0	0	0	0	0	0	0	0	4	0	0	4	0	0	0	7	0	0	0	4	0	0	0	4	0	0	0	0	0	0	0	3	0	4	4	0	0	0	0	3	4	0	0	0	13	0
477	0	0	0	0	0	0	0	0	0	0	0	1	0	0	1	0	0	0	0	1	0	0	0	0	0	0	0	0	0	0	0	0	0	0	0	0	0	0	0	0	0	0	0	0	2	1	1	1	0
478	2	2	0	0	2	5	0	0	0	0	0	8	0	0	2	0	7	2	0	2	0	0	0	0	0	5	2	5	0	0	0	2	0	0	2	0	8	10	0	0	0	0	5	18	7	8	10	7	2
479	1	1	0	0	1	4	2	1	1	0	0	2	5	1	2	15	13	17	11	0	1	0	2	0	2	7	4	2	0	1	1	2	2	2	5	0	0	1	0	0	1	1	13	11	4	1	1	15	0
480	4	1	0	0	0	1	3	1	3	1	0	0	0	0	6	1	2	0	1	0	0	1	0	2	2	3	1	0	1	0	1	3	2	1	0	2	4	4	2	1	1	0	1	20	0	1	4	0	0
481	0	0	4	0	0	0	0	5	5	0	6	0	0	6	12	0	4	0	0	0	0	0	0	0	0	0	10	0	0	0	0	4	0	0	0	0	0	0	0	0	0	0	10	17	0	0	4	3	0
482	0	3	0	0	0	0	1	0	0	0	0	0	2	2	11	0	0	0	1	0	0	0	1	0	1	0	2	8	6	2	0	3	0	0	0	0	1	19	0	1	0	0	2	11	2	5	2	16	0
483	0	5	3	2	2	7	7	5	6	0	1	0	5	1	7	3	1	2	1	3	4	2	1	0	2	3	1	2	1	1	0	1	1	3	3	6	1	3	1	1	2	1	17	19	6	9	13	3	0
484	0	0	0	0	3	2	0	0	6	0	2	2	2	0	2	2	0	0	0	1	2	4	2	0	0	0	7	2	2	0	2	4	0	2	4	0	2	2	0	3	3	0	7	19	6	15	0	17	0
485	3	0	0	3	3	0	2	3	3	0	0	0	0	0	7	0	2	2	0	0	0	3	7	0	0	2	2	0	0	9	0	2	3	2	2	0	3	2	0	3	0	0	19	5	9	3	0	5	0
486	0	0	0	0	0	5	10	2	2	0	3	0	0	0	0	0	0	0	0	3	0	0	0	0	0	0	0	2	0	0	6	0	0	0	0	0	0	0	0	0	0	5	0	19	0	2	2	0	0
487	5	4	1	1	1	3	7	6	0	0	3	0	4	0	19	1	0	1	0	0	0	0	3	1	4	1	2	4	1	3	3	3	0	0	1	4	0	1	4	0	0	4	0	18	6	1	1	1	0
488	0	0	0	0	0	0	0	0	0	0	0	0	0	0	0	0	0	0	0	0	0	0	0	0	0	0	0	0	0	0	0	0	0	0	0	0	0	0	0	0	0	0	0	3	0	0	0	0	0
489	0	0	0	0	0	0	0	0	0	0	0	0	0	0	1	0	0	0	0	0	0	0	0	0	0	0	0	0	0	0	0	0	0	0	0	0	0	0	0	0	0	0	0	0	5	0	0	0	0
490	0	0	0	0	0	0	0	0	0	4	0	0	0	0	0	0	0	0	0	0	0	0	0	0	0	0	0	0	0	18	0	14	0	0	0	0	1	1	0	0	0	0	1	3	0	1	0	1	0
491	0	1	3	6	0	3	12	1	1	0	0	16	5	10	6	1	2	4	2	0	1	1	0	0	0	0	0	0	0	3	4	1	0	0	3	4	0	1	0	0	0	1	5	17	5	18	6	4	0
492	0	0	0	0	0	0	0	0	0	0	0	2	2	6	0	0	0	0	0	2	0	2	0	0	0	2	2	0	2	0	2	0	2	0	0	0	0	0	2	0	0	0	2	2	2	0	4	11	0
493	1	0	1	0	0	2	3	0	0	0	1	0	0	1	0	0	5	0	0	0	0	0	0	0	0	3	3	4	1	3	1	6	3	1	0	0	3	0	4	0	0	0	4	8	0	6	1	18	0
494	1	2	0	0	0	0	2	7	0	0	0	0	0	0	7	2	0	2	0	5	0	0	2	0	0	0	2	4	4	4	0	2	0	2	6	0	0	0	0	0	1	0	4	9	4	2	0	8	0
495	2	0	0	0	0	5	0	5	0	2	7	9	0	18	0	2	5	10	5	0	2	0	0	0	0	2	0	2	2	6	3	5	7	2	8	2	2	2	2	0	2	2	11	11	17	5	2	2	0
496	1	1	1	1	2	3	1	2	1	0	0	1	0	0	2	3	4	8	2	0	0	0	1	0	0	7	0	5	2	4	1	4	1	1	4	0	0	2	0	0	5	0	1	18	8	4	6	3	0
497	4	2	0	0	0	1	0	1	1	0	0	4	1	0	0	1	1	3	0	18	17	6	9	0	2	2	1	0	2	4	0	1	0	0	0	0	0	1	0	0	4	0	3	1	0	10	2	8	0
498	2	4	0	7	2	0	3	10	5	5	2	0	4	0	0	0	1	3	0	0	0	2	4	2	5	0	0	0	0	2	0	3	0	1	1	7	0	0	1	0	1	0	2	1	2	18	3	2	0
499	2	1	2	1	2	1	1	1	4	1	0	1	0	0	4	0	0	1	0	0	0	2	1	1	1	1	0	1	1	0	0	2	1	0	0	0	2	1	2	0	0	2	0	9	5	2	5	0	0
500	0	4	0	0	3	0	18	10	3	0	0	0	0	3	8	0	0	0	2	0	0	0	3	0	0	8	0	3	3	6	6	3	5	0	0	5	0	0	0	3	0	0	3	7	0	0	0	0	0
501	0	0	3	0	0	0	0	0	0	0	0	0	0	0	5	3	0	0	0	4	0	0	0	0	0	0	0	0	0	0	0	0	0	0	0	0	0	0	0	3	0	0	0	4	0	5	3	0	0
502	0	0	0	0	0	0	0	0	0	0	0	0	0	0	0	0	0	0	5	0	0	0	0	0	0	0	0	0	0	5	5	0	0	0	0	0	0	0	0	0	7	0	0	18	0	0	0	0	0
503	0	0	1	0	0	0	0	0	0	0	0	0	0	0	1	0	0	0	0	0	0	0	0	0	0	0	0	0	0	0	0	0	0	0	0	0	0	0	0	0	0	0	0	0	0	0	0	0	0
504	4	2	1	0	0	2	1	0	0	0	0	0	0	0	0	0	0	1	0	2	2	0	0	0	0	0	0	0	0	1	0	0	0	0	0	0	0	2	2	0	0	0	0	1	2	1	1	0	0
505	3	0	0	0	0	0	0	0	0	0	0	0	0	0	2	0	0	0	0	1	0	0	0	0	0	0	0	0	0	0	0	0	0	0	0	0	0	0	0	0	0	0	3	1	0	1	0	0	0
506	8	6	2	0	2	1	4	0	2	0	0	0	2	0	3	0	1	1	4	2	0	2	2	3	3	1	0	0	0	0	0	0	0	0	0	0	8	2	0	0	2	3	5	0	6	8	1	0	0
507	18	7	8	9	14	0	3	1	0	4	2	2	1	0	1	1	2	2	0	1	10	6	6	5	10	0	1	3	0	1	0	1	2	1	1	7	2	0	9	11	6	2	6	4	3	5	2	3	0
508	0	3	1	0	0	1	1	3	0	0	0	0	0	0	5	0	0	1	1	0	2	0	2	0	5	0	0	0	0	0	0	0	0	0	0	0	2	1	0	0	0	4	2	5	6	0	1	0	0
509	3	3	1	1	1	0	3	1	4	0	0	10	1	4	2	2	1	1	0	0	0	4	4	0	0	5	4	1	5	1	1	1	1	1	1	1	3	2	1	1	0	2	4	9	6	17	7	9	0
510	0	0	0	0	0	0	1	3	0	0	0	3	1	0	0	3	3	1	0	0	0	0	0	0	0	3	0	0	1	8	1	0	1	0	1	0	0	1	0	0	0	0	1	17	9	2	3	8	0
511	3	0	0	0	2	5	1	0	0	0	1	0	0	0	1	2	0	0	0	1	1	1	1	2	0	0	0	3	0	10	0	0	1	1	0	3	0	0	1	0	1	0	1	5	3	6	0	17	0
512	2	1	0	0	0	1	1	0	1	0	0	0	3	0	4	0	2	3	2	0	0	0	0	0	3	2	0	2	0	5	0	4	0	0	0	0	1	0	0	0	0	0	1	4	1	0	4	17	0
513	0	0	0	0	1	0	0	0	0	0	0	1	1	6	0	0	1	0	0	0	0	0	0	0	0	6	0	0	0	0	0	0	0	0	0	0	0	0	0	0	0	0	8	14	0	8	1	9	0
514	2	5	2	2	0	1	0	5	0	3	2	0	0	3	0	1	2	4	2	0	0	0	0	0	3	5	1	2	5	3	0	5	4	0	4	6	2	0	0	0	4	0	6	5	16	0	17	6	0
515	0	0	0	0	0	0	0	0	0	0	0	0	0	0	0	0	0	0	0	0	0	0	0	0	0	0	0	0	0	0	0	0	0	0	0	0	0	0	0	0	0	0	0	0	0	0	0	0	0
516	0	0	0	0	0	0	0	0	0	0	0	0	0	0	0	0	0	0	0	0	0	0	0	0	0	0	0	0	0	0	5	0	0	0	0	0	0	0	0	0	0	0	12	0	0	4	4	17	0
517	1	0	0	0	0	1	0	1	2	0	0	0	0	0	12	3	4	13	14	0	0	0	0	1	0	0	0	1	0	10	9	12	1	0	0	0	0	1	0	0	1	0	3	9	0	2	1	1	0
518	0	0	0	0	0	0	0	0	0	0	1	0	0	0	1	0	0	1	0	0	0	0	0	0	0	0	1	0	0	0	0	0	0	0	0	0	1	0	1	0	0	4	0	17	0	4	6	0	0
519	0	1	0	0	0	0	0	0	0	0	0	0	0	0	1	0	0	0	1	0	0	0	0	0	1	0	0	0	0	0	0	0	0	0	0	0	0	0	0	0	0	0	0	0	0	0	0	0	0
520	0	0	0	0	0	0	0	8	0	0	0	0	0	0	0	0	0	0	0	0	0	0	0	0	0	10	0	17	13	8	0	0	0	0	0	0	0	0	0	0	0	0	0	0	0	0	0	0	0
521	0	0	0	0	0	0	0	0	0	0	0	0	0	0	0	0	0	0	0	0	0	0	0	0	0	0	0	0	0	0	0	0	0	0	0	0	0	0	0	0	0	0	4	0	5	0	0	3	0
522	0	0	0	0	0	0	0	1	0	0	0	0	0	0	0	1	2	0	0	0	0	0	0	1	0	0	0	0	0	0	0	0	2	1	1	0	0	0	0	0	0	0	0	0	1	9	1	0	0
523	0	0	2	0	0	0	0	0	0	0	0	0	0	0	2	0	0	0	0	0	0	0	0	0	0	0	0	0	0	0	0	0	0	0	0	0	0	0	0	0	0	0	0	0	0	0	0	0	0
524	0	0	1	0	0	0	1	0	0	0	0	0	0	0	2	0	0	0	0	0	0	0	0	0	0	0	0	0	0	0	0	0	0	0	0	0	0	0	0	0	0	0	0	0	1	0	0	0	0
525	0	0	1	0	2	0	1	17	11	0	0	0	0	0	1	0	7	6	1	0	0	0	0	0	0	2	0	0	1	1	0	2	1	0	1	0	0	0	0	0	0	0	0	1	0	9	0	0	0
526	3	1	0	1	0	0	0	2	0	0	0	0	0	0	0	0	0	0	0	1	1	0	0	0	0	1	0	1	0	17	10	8	0	0	0	0	0	2	0	0	0	0	0	1	2	1	0	1	0
527	0	4	1	1	3	1	0	17	4	1	0	0	0	0	0	1	1	12	1	0	6	0	2	0	0	0	0	0	0	0	0	0	0	1	0	0	0	0	1	0	0	0	1	4	5	13	5	0	0
528	1	0	1	0	0	0	0	1	0	0	0	0	0	0	0	0	1	0	0	0	0	1	1	0	0	0	2	0	0	0	0	2	0	0	0	0	0	0	0	0	0	0	3	0	3	1	0	9	0
529	0	0	0	0	0	3	1	0	1	1	1	10	8	6	0	2	2	4	0	0	1	0	1	0	3	0	0	0	0	0	1	0	2	0	2	0	1	1	0	1	0	0	7	7	3	16	10	5	0
530	2	5	2	0	0	6	0	4	4	0	0	2	0	3	7	4	4	0	3	3	1	4	5	6	0	5	4	2	8	11	2	3	3	1	4	0	0	5	0	1	0	1	11	16	7	14	13	8	0
531	0	0	0	0	0	0	0	0	0	1	1	0	0	0	0	0	0	3	0	0	1	0	0	0	0	0	0	0	1	0	1	0	0	0	0	0	1	1	0	0	1	0	0	1	0	2	1	16	0
532	0	3	0	0	0	15	16	10	0	0	0	0	4	0	6	0	0	0	0	0	0	0	0	0	0	0	0	0	0	4	0	0	0	0	3	3	0	0	2	0	0	0	0	3	0	0	0	0	0
533	0	0	1	0	1	1	4	0	1	0	0	0	0	0	0	5	5	5	0	3	3	0	0	0	0	1	1	0	0	3	5	9	1	0	1	0	0	0	0	0	0	0	5	16	3	5	9	0	0
534	1	0	0	0	0	3	3	1	1	0	0	1	0	1	0	0	3	1	2	0	0	0	1	1	1	2	0	1	0	2	1	3	5	2	0	1	1	2	0	0	1	0	0	7	4	5	3	16	0
535	0	1	0	0	0	0	0	1	1	0	0	2	0	2	0	5	0	2	0	0	1	0	13	0	1	2	0	0	4	1	0	0	10	5	2	7	0	0	0	0	1	0	6	16	5	4	1	0	0
536	0	6	4	0	0	0	0	12	0	0	0	0	0	0	0	3	0	0	4	16	0	0	0	0	0	0	0	0	4	0	0	0	0	0	0	0	0	5	0	0	0	8	5	0	0	5	0	0	0
537	0	0	0	0	0	0	0	0	0	0	0	0	0	0	0	0	0	0	0	0	0	0	0	0	0	0	0	0	0	0	0	7	11	0	0	0	0	8	8	0	8	0	0	8	0	0	5	4	0
538	0	0	0	0	0	0	0	0	0	0	0	0	0	0	0	0	0	0	0	0	0	0	0	0	0	0	0	0	0	0	0	0	0	0	0	0	0	0	0	0	0	0	0	0	0	0	0	0	0
539	1	0	0	0	0	0	0	0	0	0	0	0	0	0	0	0	0	0	0	0	0	0	0	0	0	0	0	0	0	0	0	0	0	0	0	0	0	0	0	0	0	0	0	0	0	1	0	0	0
540	0	3	0	3	0	0	0	0	0	6	0	0	0	0	0	1	1	0	0	0	0	0	3	0	0	1	2	0	2	0	0	4	1	0	0	0	4	2	9	0	0	3	2	2	6	2	1	5	0
541	0	0	1	0	0	0	0	0	0	1	0	0	0	0	4	0	1	0	0	0	0	0	0	0	0	0	1	0	0	0	0	0	0	0	0	0	0	0	0	0	0	0	0	0	7	0	0	0	0
542	2	4	1	3	7	3	5	7	10	0	0	3	1	2	5	1	5	4	2	2	4	3	10	4	5	1	3	1	2	3	1	4	3	1	6	2	11	4	2	0	4	1	2	16	13	6	3	7	0
543	10	1	0	0	0	1	0	0	0	0	0	0	0	0	0	1	15	13	3	0	0	0	0	0	0	0	0	0	0	0	4	0	0	0	0	0	0	0	0	0	0	1	1	0	0	2	0	0	0
544	0	1	1	0	4	3	3	3	1	1	1	8	5	0	1	0	1	1	2	0	0	0	0	0	2	5	2	1	1	9	0	3	3	4	1	2	1	0	0	0	0	0	6	15	4	1	3	2	0
545	2	2	0	2	3	2	12	1	1	0	0	2	4	5	1	1	1	2	1	1	2	2	0	1	1	1	2	2	3	2	0	2	1	3	1	3	0	1	0	0	2	1	13	14	2	15	10	7	0
546	1	2	0	1	0	1	3	2	0	0	0	1	0	1	2	0	0	1	0	2	0	0	1	1	2	2	2	2	3	3	1	2	3	2	7	2	1	1	1	3	3	2	3	11	0	9	8	2	0
547	3	0	0	3	6	0	3	15	0	0	0	0	0	0	3	0	0	0	6	0	3	0	0	0	0	3	0	0	0	7	0	0	0	0	0	0	0	0	0	0	0	0	3	0	0	7	0	0	0
548	0	0	0	0	0	0	0	0	0	0	0	0	0	0	0	0	0	0	0	1	0	0	0	0	0	0	0	0	0	0	0	0	0	0	0	0	0	0	0	0	0	0	0	1	15	0	1	0	0
549	0	0	4	1	6	6	10	7	4	0	0	0	2	0	11	3	3	4	2	0	0	0	1	0	5	4	1	1	7	9	5	7	0	0	0	1	1	3	0	2	0	0	5	14	4	10	1	3	0
550	0	0	0	1	0	5	0	0	3	0	0	0	0	0	0	0	0	1	0	0	0	0	0	0	0	0	0	0	0	7	0	7	0	0	0	0	1	1	0	0	0	0	10	9	3	15	3	0	0
551	0	0	0	0	0	0	0	1	0	0	0	0	0	0	2	0	2	0	0	0	0	0	0	1	2	2	2	0	0	0	0	0	0	0	0	0	1	2	0	0	0	0	0	15	4	10	1	0	0
552	6	12	2	10	9	2	8	2	0	9	2	0	2	0	2	0	2	2	0	10	5	10	0	4	7	2	4	2	8	6	0	0	0	2	6	0	3	2	2	0	2	0	0	6	5	7	4	15	0
553	14	0	0	0	0	0	0	0	0	0	0	0	0	0	0	0	0	0	0	0	0	0	0	0	0	0	0	0	0	0	0	0	0	0	0	0	0	0	0	0	0	0	0	0	0	0	15	0	0
554	11	7	0	6	5	0	0	6	6	13	6	0	0	0	0	4	4	0	0	6	15	15	0	0	11	0	0	0	0	0	0	5	0	0	0	9	0	0	6	0	0	0	0	0	0	0	0	4	0
555	0	0	0	0	0	0	0	0	0	0	0	0	0	0	4	0	3	0	0	0	0	0	0	0	0	0	0	0	0	9	0	0	0	0	0	0	0	0	0	0	0	0	0	15	4	0	0	0	0
556	0	0	0	2	0	0	0	2	2	0	3	2	0	0	0	0	0	0	0	2	7	0	0	0	4	0	0	2	4	2	2	2	2	0	0	0	2	0	0	0	0	0	0	11	0	0	0	0	0
557	0	0	0	0	0	0	0	0	0	0	0	0	0	0	1	0	0	0	0	0	0	0	0	0	0	0	0	0	0	0	0	0	0	0	0	0	0	0	0	0	0	0	0	0	1	0	0	0	0
558	0	0	2	0	1	0	0	0	0	0	0	0	0	0	1	0	0	0	1	0	0	0	0	0	0	0	0	0	0	0	0	1	0	0	1	0	0	0	0	0	0	0	0	1	3	1	0	0	0
559	0	3	0	0	0	0	0	0	0	4	0	0	0	0	0	0	0	0	0	0	1	0	0	0	0	0	0	0	0	2	0	14	0	0	0	0	0	1	0	0	0	0	0	1	1	0	0	3	0
560	0	1	1	1	0	4	7	5	3	0	0	10	4	2	1	0	0	1	1	2	1	0	0	1	2	3	1	5	1	3	1	3	3	4	4	2	1	2	0	0	1	0	11	12	6	10	14	2	0
561	0	2	0	0	0	5	3	6	0	0	0	4	6	9	0	1	0	2	2	0	0	0	0	2	1	1	0	0	1	1	0	5	4	1	0	0	0	2	0	0	1	1	4	14	2	7	5	1	0
562	0	0	0	0	0	0	0	0	4	0	0	0	0	5	0	0	0	0	0	0	0	0	0	0	0	0	0	0	4	0	0	0	3	0	0	0	0	0	0	0	0	0	0	9	0	0	0	14	0
563	0	0	0	0	0	0	3	2	1	0	0	0	0	0	2	1	0	0	1	0	0	0	0	0	0	0	0	0	1	0	0	0	0	0	0	0	2	1	0	0	0	0	6	14	5	2	0	1	0
564	1	0	0	0	2	0	0	0	0	0	0	0	0	0	0	0	1	0	0	0	0	0	0	0	0	0	0	0	0	0	0	0	0	0	0	0	0	0	0	0	0	0	0	0	0	14	1	0	0
565	0	0	0	0	0	4	7	4	0	0	2	0	0	0	0	0	2	2	0	0	0	0	0	0	14	0	0	0	0	0	0	0	0	0	0	0	2	0	0	0	2	0	0	0	0	2	0	1	0
566	0	0	0	0	0	0	4	0	0	0	0	0	0	0	2	2	0	3	0	0	3	0	2	0	0	0	0	0	0	0	0	0	0	0	2	0	0	0	0	0	0	0	0	14	0	0	0	0	0
567	2	1	1	1	0	2	0	1	1	0	0	2	0	0	1	1	0	1	0	0	0	2	0	0	0	4	1	0	2	2	2	6	0	0	0	1	5	0	0	1	0	0	6	14	2	1	1	2	0
568	0	0	0	1	0	0	1	0	1	0	0	1	0	2	1	0	3	1	3	0	0	0	0	3	1	3	3	1	0	0	1	0	1	0	1	1	0	1	1	1	1	0	4	13	14	9	5	1	0
569	0	0	0	0	2	0	0	0	2	0	0	3	0	0	0	0	0	2	0	0	0	0	0	0	0	0	3	0	0	0	3	0	0	0	0	0	0	0	0	0	0	0	3	3	8	3	5	14	0
570	2	1	1	0	0	0	1	1	1	0	0	0	0	0	2	0	1	0	1	0	0	0	0	1	3	2	0	1	0	0	1	2	0	0	0	0	0	1	0	0	0	0	6	14	4	7	5	3	0
571	0	0	0	0	3	2	0	0	0	14	3	0	0	0	0	0	0	0	0	5	3	6	4	0	0	0	0	0	0	4	0	0	0	0	0	0	4	0	7	5	2	0	3	0	0	0	0	0	0
572	0	7	0	0	6	0	0	6	0	0	0	0	0	0	0	0	0	0	0	0	0	0	0	0	0	0	0	0	0	0	0	5	0	0	0	0	0	5	0	0	0	0	0	0	0	0	0	5	0
573	0	0	0	0	0	0	0	0	0	0	0	0	0	0	2	0	0	0	1	0	0	0	2	0	3	2	0	0	0	0	0	0	0	2	0	2	0	0	0	0	0	0	2	14	0	0	2	0	0
574	1	1	1	1	5	1	0	7	4	1	6	0	0	0	9	1	0	0	0	1	5	1	0	0	0	6	0	0	3	1	0	0	1	0	0	3	1	1	6	0	0	10	1	14	6	0	10	1	0
575	0	0	0	0	0	0	0	0	0	0	14	0	0	0	0	0	0	0	0	0	0	0	0	0	0	0	0	0	0	4	0	0	0	0	0	12	0	4	14	0	0	6	0	12	0	0	3	0	0
576	0	0	0	0	0	0	0	0	0	0	0	0	0	0	0	0	0	0	0	0	0	0	0	0	0	0	0	0	0	2	0	0	1	0	0	0	0	0	0	2	13	0	0	14	0	0	1	0	0
577	0	0	0	0	0	0	0	0	0	0	0	0	0	0	8	0	0	0	0	0	0	0	0	0	0	0	0	0	0	0	0	0	0	0	0	0	0	0	0	0	0	0	0	0	0	0	0	0	0
578	0	0	0	0	0	0	0	0	0	0	0	0	0	0	0	0	0	0	0	0	0	0	0	0	0	0	0	2	0	0	0	0	0	0	0	0	0	0	0	0	0	0	0	0	0	0	0	0	0
579	1	2	1	0	5	0	0	1	0	0	0	0	0	0	4	0	1	4	0	0	2	0	0	2	0	0	0	0	0	0	0	3	0	0	0	2	1	1	0	0	1	0	3	3	7	3	7	0	0
580	0	0	0	0	0	2	0	0	1	0	0	0	0	0	0	0	0	0	0	0	0	0	0	0	0	0	0	0	0	0	0	0	0	0	0	0	0	0	0	0	0	0	2	2	3	1	0	1	0
581	1	1	0	0	0	0	0	3	2	0	0	0	3	0	0	0	1	0	0	0	2	0	1	0	0	4	0	0	1	2	1	0	0	0	0	0	1	1	0	0	0	0	0	6	5	13	4	1	0
582	0	2	0	0	0	4	3	7	4	0	0	0	0	0	1	0	0	0	0	0	0	0	0	0	0	2	0	1	1	6	0	4	0	0	0	2	0	4	0	0	1	0	0	1	3	13	1	1	0
583	1	0	0	1	1	2	8	1	1	0	0	0	3	4	2	0	0	0	0	0	3	0	0	0	1	0	0	0	1	1	0	0	0	0	0	0	0	1	0	0	0	0	2	13	1	4	6	0	0
584	0	3	1	0	1	0	5	0	1	0	2	0	0	6	0	1	1	0	1	0	0	1	0	3	0	0	0	2	0	1	1	1	0	0	0	0	0	0	0	0	1	1	13	9	1	9	0	4	0
585	2	4	2	0	0	2	2	8	8	0	2	0	0	0	2	0	3	5	0	0	10	0	0	0	2	3	0	0	0	0	0	2	0	0	0	0	0	2	2	0	0	0	2	13	7	9	5	8	0
586	0	0	0	0	0	0	2	0	0	0	0	3	2	0	2	0	0	0	0	0	0	0	0	0	0	0	0	0	0	0	0	0	0	0	0	0	0	0	0	0	0	0	13	7	0	0	2	0	0
587	0	0	0	1	0	0	0	0	0	2	1	0	1	0	0	1	0	0	2	0	0	1	0	0	0	0	0	1	1	0	0	0	0	0	0	1	0	0	0	0	0	0	2	1	3	1	1	13	0
588	0	0	0	0	0	0	0	0	1	0	0	0	0	0	0	0	1	1	0	0	0	1	1	0	0	0	0	3	0	0	0	5	1	0	0	0	0	0	0	0	0	0	0	2	0	2	0	13	0
589	0	0	0	1	0	1	2	0	0	0	0	1	1	5	1	1	1	2	1	0	0	0	0	0	0	1	0	0	0	0	0	0	0	0	0	0	0	0	0	0	0	0	0	0	0	0	0	0	0
590	4	4	0	0	0	1	0	0	3	0	0	0	0	0	3	3	3	3	1	0	0	0	0	1	1	4	1	1	1	0	0	7	0	0	1	0	1	1	0	0	0	1	1	13	8	10	4	3	0
591	0	0	0	0	0	0	0	0	1	0	0	0	0	0	3	0	0	0	1	0	0	0	0	0	0	5	0	0	0	2	1	5	0	0	1	0	0	0	3	0	0	0	13	9	6	2	0	3	0
592	0	1	0	0	0	0	1	0	0	0	0	1	1	0	4	0	4	0	0	0	0	0	0	3	1	1	3	0	1	1	0	0	1	1	0	0	0	0	1	0	0	0	1	9	5	9	3	13	0
593	3	1	3	0	1	0	0	2	1	0	1	2	0	1	4	2	3	2	3	0	1	0	1	2	0	5	3	1	4	2	3	3	4	1	1	1	3	6	0	2	0	1	5	10	4	5	3	13	1
594	0	0	0	1	1	1	3	0	1	2	0	2	0	1	1	2	2	0	2	1	0	0	2	1	0	1	0	0	2	1	0	1	0	0	1	0	2	0	0	0	1	0	0	13	3	5	1	6	0
595	6	2	4	2	2	0	0	2	0	0	0	2	2	0	0	0	2	0	0	0	2	2	0	0	0	4	0	0	0	2	2	7	0	0	0	0	2	0	0	0	0	0	13	4	0	2	0	0	0
596	0	0	0	1	0	1	1	0	0	0	0	0	0	0	0	1	1	0	1	1	0	0	3	0	0	0	3	0	1	1	0	5	1	0	1	0	1	0	0	0	0	0	1	5	3	0	13	0	0
597	0	0	0	0	0	0	0	0	0	0	0	0	0	0	1	0	0	0	0	0	0	0	0	0	0	0	0	0	0	0	0	0	0	0	0	0	0	0	0	0	0	1	0	2	0	0	0	0	0
598	0	0	0	0	0	2	6	6	3	0	0	0	0	0	13	0	0	0	0	0	0	4	0	0	5	2	0	3	13	6	3	0	0	0	0	5	0	3	0	0	0	0	0	3	12	3	2	0	0
599	2	0	0	0	0	0	2	2	0	0	5	0	0	0	0	0	0	0	0	0	0	0	0	0	0	0	0	0	2	0	0	2	0	0	0	3	2	0	0	0	0	0	0	13	0	2	4	1	0
600	0	3	0	0	0	0	0	0	0	0	0	0	2	0	0	0	0	0	0	3	0	0	0	3	0	0	0	0	0	3	0	0	0	0	0	0	0	3	0	0	0	0	3	13	0	0	2	0	0
601	0	0	1	0	0	0	0	0	0	0	0	0	0	0	2	1	0	0	0	0	0	1	0	0	0	0	1	0	1	0	1	0	0	0	0	0	0	0	0	0	0	1	0	2	1	3	0	0	0
602	1	0	0	0	0	0	9	0	0	0	0	3	0	0	7	0	0	0	0	0	0	0	0	0	0	1	0	0	0	5	0	0	0	0	0	0	0	4	0	1	0	0	0	0	9	0	0	6	0
603	7	3	1	2	2	3	0	2	0	0	0	0	0	2	1	0	1	1	0	0	1	0	1	3	4	0	0	0	0	0	2	1	2	0	0	4	1	0	0	4	2	0	0	7	7	6	7	3	0
604	1	2	0	2	3	2	4	2	2	0	1	4	2	4	2	5	0	2	2	0	0	0	1	0	1	2	0	1	1	1	0	4	2	0	0	1	0	1	0	0	1	1	2	5	6	13	7	1	0
605	0	0	0	0	0	0	0	0	0	0	0	0	0	0	0	0	0	0	0	0	0	0	0	0	0	4	1	7	12	0	0	0	0	0	0	1	0	0	0	0	0	0	0	0	0	0	1	1	0
606	1	2	0	0	0	0	0	0	1	0	0	2	0	1	1	0	0	1	0	0	0	0	0	0	0	0	1	0	0	1	0	0	0	0	1	0	0	0	0	0	0	0	12	2	2	3	1	3	0
607	0	0	3	0	0	8	0	3	4	0	0	0	1	3	1	0	0	1	5	0	0	0	0	0	1	12	4	11	12	4	8	4	1	0	7	3	0	2	1	2	0	1	10	12	0	11	4	0	0
608	0	0	0	0	0	0	0	0	0	0	0	0	0	0	0	0	7	12	1	0	0	0	0	0	0	2	1	0	0	3	2	0	0	0	0	0	0	0	0	0	0	0	0	1	1	4	0	1	2
609	7	1	1	0	2	1	0	0	3	1	1	0	0	1	0	0	0	0	0	1	0	2	2	1	4	1	1	1	1	1	1	0	0	0	1	1	0	1	3	4	3	1	4	5	2	1	2	1	0
610	1	0	2	0	1	0	0	0	0	0	0	0	0	0	0	0	0	0	0	1	1	0	0	1	0	0	0	1	0	0	0	1	0	0	0	1	0	0	0	1	0	0	0	0	0	2	1	12	0
611	0	6	2	0	0	0	0	0	0	0	0	0	0	0	6	5	0	0	0	0	3	0	0	0	0	0	0	3	0	0	0	0	0	0	2	0	0	0	0	0	0	0	2	0	0	6	5	12	0
612	0	0	0	0	0	0	0	0	0	0	0	0	0	0	0	0	0	0	0	0	1	0	0	0	0	0	0	0	0	1	0	0	0	0	0	0	0	0	0	0	0	0	0	0	1	0	0	12	0
613	4	0	0	4	0	0	0	0	0	12	0	0	0	0	4	2	0	8	0	0	0	0	0	0	0	0	0	0	3	0	0	0	0	0	0	0	0	0	0	0	3	0	3	3	0	6	0	0	0
614	0	0	0	0	0	0	0	0	0	0	0	0	0	0	0	0	0	2	0	0	0	0	0	0	0	2	0	4	12	0	0	0	0	0	0	0	0	0	0	0	0	0	0	0	0	0	0	0	0
615	0	5	0	0	0	0	0	0	0	10	0	0	0	0	0	0	0	0	0	0	0	5	0	0	0	3	0	0	0	0	0	4	0	0	0	0	0	0	0	0	0	0	0	0	12	0	0	0	0
616	2	3	0	1	0	1	2	9	2	1	0	1	0	0	6	0	1	0	2	1	1	0	2	0	1	1	2	6	1	5	2	1	2	2	2	0	1	2	0	0	2	0	1	12	2	1	2	1	0
617	0	0	3	0	0	0	7	0	12	0	0	0	0	0	5	0	3	3	0	0	0	0	0	0	0	3	3	0	0	4	8	3	0	0	0	0	0	0	0	0	0	0	3	8	0	0	3	0	0
618	0	0	0	0	0	0	0	0	4	0	0	0	0	0	0	0	0	0	3	0	0	0	0	0	0	0	0	0	0	0	0	0	0	0	0	0	0	0	0	0	0	0	0	12	0	0	6	0	0
619	0	0	0	0	0	0	2	2	4	0	0	0	0	0	2	0	0	1	0	0	0	0	0	0	0	0	0	0	2	2	0	2	2	0	0	0	0	0	0	2	0	0	2	12	0	2	2	0	0
620	0	0	0	0	0	0	0	0	0	2	0	0	0	0	0	0	0	0	0	0	0	0	0	0	0	1	0	0	0	0	0	1	0	0	0	0	0	1	0	0	0	0	0	0	5	0	0	0	0
621	0	0	2	0	0	0	0	0	0	0	0	0	0	0	0	0	0	0	0	0	0	0	0	0	0	0	0	0	0	0	0	0	0	0	0	0	0	0	0	0	0	0	0	0	0	0	0	0	0
622	2	2	1	0	3	1	6	8	6	0	0	3	1	4	3	3	2	1	3	3	4	2	2	2	0	6	0	0	1	2	0	2	0	1	0	2	10	6	3	0	1	1	6	12	3	6	1	12	0
623	2	3	0	1	1	4	5	6	3	0	0	0	3	4	0	1	1	2	0	0	1	3	0	0	2	2	2	1	2	6	4	3	5	0	2	2	0	2	0	1	1	0	4	12	8	9	9	4	0
624	2	10	0	0	0	0	1	2	2	0	0	0	0	0	2	0	1	2	0	0	2	0	0	0	0	0	0	0	0	5	0	11	0	0	0	2	0	2	0	0	0	0	0	2	0	1	0	11	0
625	0	4	1	3	0	1	7	1	2	0	0	5	2	1	6	2	1	1	0	0	0	0	1	0	0	1	0	1	0	0	1	3	2	4	2	1	3	1	0	1	0	0	10	11	2	2	1	1	0
626	0	0	0	1	1	1	5	3	4	0	0	5	1	9	2	2	5	0	0	0	0	0	0	1	0	0	0	0	0	1	0	4	0	0	2	0	0	0	0	0	0	0	3	11	0	0	1	1	0
627	0	0	0	0	0	0	5	1	6	0	0	2	1	4	0	0	1	0	0	1	0	0	0	0	0	0	0	0	1	1	2	0	0	1	2	0	1	1	0	1	1	0	1	5	0	11	2	1	0
628	0	0	0	0	0	0	0	2	0	0	0	2	0	0	0	0	0	0	1	0	0	0	0	0	0	0	0	0	2	1	0	0	0	0	0	0	0	0	0	0	0	0	0	6	0	11	2	1	0
629	0	0	0	0	0	0	0	0	3	0	0	0	0	1	0	0	1	0	0	0	0	0	0	0	0	0	0	0	0	0	0	0	0	1	1	0	0	0	0	0	0	0	0	3	1	11	2	1	0
630	2	0	0	0	0	0	0	0	0	0	0	0	1	0	0	0	1	0	0	0	0	0	0	1	0	0	0	1	0	0	0	1	0	0	0	0	0	0	0	0	0	0	1	1	0	1	0	11	0
631	0	0	0	0	0	2	0	0	0	0	0	0	0	0	0	1	0	2	1	0	0	1	0	1	3	2	2	0	0	0	0	1	1	0	1	0	1	2	0	0	2	0	0	5	2	5	1	11	0
632	1	0	0	0	0	0	1	0	0	0	2	0	0	0	0	0	0	0	1	0	0	0	0	0	0	0	0	0	1	0	0	0	0	0	0	0	1	0	1	0	0	0	0	1	1	0	0	3	0
633	1	0	0	0	0	0	0	0	0	0	0	0	0	0	0	0	0	0	0	0	0	0	0	0	0	0	1	0	0	0	0	0	0	0	0	0	0	2	0	0	0	0	11	1	0	0	0	0	0
634	0	0	0	0	1	11	0	4	0	0	0	3	3	1	1	0	0	0	0	1	1	0	1	0	0	1	1	0	1	1	0	0	1	0	0	0	0	0	0	0	0	0	0	1	1	3	0	3	0
635	0	1	0	0	1	2	0	0	0	0	0	2	0	2	4	2	4	0	0	0	6	0	0	0	4	9	2	0	2	2	2	4	0	3	0	0	0	2	0	0	0	2	4	8	4	4	11	8	0
636	0	1	0	0	3	0	0	8	6	0	0	2	0	0	2	3	0	0	0	3	0	0	0	0	0	0	2	2	0	2	6	10	1	0	1	0	2	0	0	0	0	0	0	4	2	0	4	4	0
637	0	0	0	1	0	0	0	0	0	0	0	0	0	0	0	0	0	0	1	1	0	0	0	0	1	4	2	0	1	1	1	7	0	0	2	1	0	0	0	0	0	0	1	11	3	4	1	0	0
638	1	3	0	0	1	1	3	3	2	0	1	2	0	0	1	1	1	3	3	0	1	1	2	1	0	1	0	1	2	3	1	2	2	0	1	0	2	0	0	0	0	0	0	11	10	6	11	1	0
639	0	2	0	0	2	0	0	0	0	0	0	0	0	0	2	0	0	5	0	0	0	3	0	0	0	1	0	0	1	1	0	0	0	0	0	0	0	0	1	0	0	0	0	2	1	11	3	1	0
640	0	2	0	0	2	0	1	0	0	6	2	0	0	0	0	0	4	1	0	0	2	0	0	0	0	1	0	2	0	0	3	0	0	0	3	2	0	0	0	0	0	0	3	6	5	11	0	5	0
641	0	0	0	0	0	0	1	1	0	0	0	1	0	0	0	0	0	0	0	0	1	0	0	0	1	0	1	0	0	1	0	1	1	0	1	0	0	0	0	1	0	1	0	11	0	2	0	1	0
642	0	0	0	0	0	0	0	0	0	0	0	0	0	0	1	1	0	0	0	0	0	0	0	0	0	0	0	0	0	0	0	0	0	0	0	0	0	0	0	0	0	0	0	0	0	0	2	0	0
643	0	0	0	0	0	0	2	10	8	0	3	0	0	0	2	0	0	0	0	0	0	4	2	0	0	0	2	2	4	3	11	2	2	0	0	0	0	0	0	2	0	5	7	3	0	0	0	0	0
644	1	1	1	0	1	0	0	1	5	1	0	0	1	1	5	0	0	0	1	0	1	0	8	0	0	1	1	2	0	1	0	0	2	0	1	0	0	6	1	0	0	1	0	11	0	4	3	0	0
645	2	0	0	0	0	0	0	0	3	0	0	0	0	0	0	0	0	0	1	0	0	0	0	0	0	1	0	0	0	0	0	0	0	0	0	0	0	0	0	0	0	0	0	0	2	0	0	0	0
646	0	1	0	0	0	1	0	0	0	0	0	1	0	0	4	0	0	0	1	0	0	0	0	0	0	1	0	0	0	0	0	0	0	0	0	0	0	0	0	0	0	0	0	3	1	2	0	0	0
647	0	0	4	0	0	0	0	0	0	0	0	0	0	0	2	0	0	0	0	0	0	0	0	0	0	0	0	0	0	0	0	0	0	0	0	0	0	0	0	0	0	0	0	0	2	0	0	0	0
648	0	0	0	0	0	0	0	0	0	0	0	0	0	0	0	0	0	0	0	0	0	0	0	0	0	0	0	0	0	0	0	0	0	0	0	0	0	0	0	0	0	0	0	0	0	0	0	0	0
649	0	0	0	0	0	0	0	0	0	0	0	0	0	0	8	0	0	0	0	0	0	0	0	0	0	0	0	0	0	0	0	0	0	0	0	0	0	0	0	0	0	0	1	0	0	0	0	0	0
650	0	0	1	0	0	0	1	3	1	1	1	0	0	0	0	0	0	2	0	0	0	0	1	0	1	0	0	0	0	1	1	0	0	0	0	0	0	0	1	0	2	0	0	1	0	3	2	1	0
651	0	5	0	0	2	0	1	1	2	0	1	0	2	0	2	5	5	5	3	0	3	0	1	1	2	6	1	5	2	4	2	4	1	0	2	0	0	0	2	1	0	0	3	9	4	11	4	10	0
652	0	0	0	0	0	0	0	11	7	0	0	0	0	0	0	0	0	0	0	0	0	0	0	0	0	0	0	0	0	0	0	0	0	0	0	0	0	0	0	0	0	0	0	0	0	2	0	0	0
653	5	0	0	0	0	0	0	0	0	5	0	0	0	0	6	0	0	0	0	0	0	5	0	0	0	4	0	0	5	6	0	0	0	0	0	0	0	0	0	2	0	0	4	0	0	0	0	10	0
654	0	0	1	1	1	3	5	2	2	0	1	10	2	5	2	0	1	1	0	0	0	1	1	0	2	2	1	0	3	1	0	2	1	4	4	6	1	3	0	1	0	1	2	7	2	10	8	3	0
655	1	1	1	1	1	7	4	2	3	0	1	7	6	2	4	0	0	1	3	1	2	1	1	1	1	3	1	2	3	3	1	4	2	3	4	0	1	1	0	1	1	0	7	7	4	10	4	0	0
656	0	1	1	1	1	4	8	2	1	0	0	3	0	0	0	1	1	2	3	0	4	2	1	1	0	0	0	0	1	5	1	0	0	0	0	2	4	0	0	0	1	0	1	6	2	1	3	0	0
657	5	5	0	3	1	3	1	0	1	3	1	0	0	0	0	3	2	0	0	6	2	4	0	2	5	0	6	1	0	1	0	3	0	1	1	9	0	3	3	0	1	0	1	10	3	5	4	4	0
658	0	0	1	0	0	0	0	0	0	0	0	0	0	0	0	2	0	0	0	1	3	2	0	0	0	3	1	8	6	0	2	0	0	0	0	4	0	0	0	0	0	0	10	5	0	2	0	1	0
659	0	0	0	0	0	4	0	2	0	0	0	2	0	0	2	2	0	2	0	0	0	0	0	0	0	5	2	2	0	9	0	2	0	0	2	0	5	0	0	0	0	0	4	8	5	2	4	4	0
660	5	5	2	0	0	6	3	2	7	1	0	0	2	0	0	2	10	5	3	9	9	0	0	0	0	3	1	0	1	10	5	3	0	1	0	0	1	1	0	0	0	0	2	9	2	5	1	5	0
661	1	0	0	1	0	0	0	0	0	0	0	2	0	0	4	2	2	8	2	0	0	0	1	1	0	1	2	1	1	1	1	3	0	0	0	0	0	2	1	0	0	0	3	10	5	10	1	2	0
662	0	3	0	0	0	0	0	0	0	0	0	0	0	1	3	0	3	0	2	0	0	0	0	0	0	6	3	4	1	0	4	1	0	1	0	0	3	3	0	0	1	0	0	5	1	3	2	0	0
663	1	4	0	0	0	0	0	0	0	2	1	1	0	0	0	3	2	2	0	0	1	2	5	2	1	2	1	0	1	1	1	2	2	1	1	0	0	0	1	2	0	0	6	10	1	2	3	3	0
664	0	1	0	0	0	0	1	0	1	0	0	0	0	0	0	0	0	0	1	0	0	0	0	0	0	0	3	0	2	0	0	0	0	0	0	2	2	0	0	0	0	0	1	3	1	0	0	10	0
665	0	0	0	0	0	0	0	0	0	0	0	0	0	0	0	0	0	10	0	0	0	0	0	0	0	0	0	0	0	0	0	0	0	0	0	0	0	0	0	0	0	0	0	1	0	0	0	2	0
666	0	0	0	0	1	0	2	2	1	0	0	0	0	0	2	0	0	0	0	0	0	0	0	0	4	0	0	1	1	0	2	1	1	0	0	0	1	3	0	0	0	0	0	10	1	1	0	1	0
667	0	0	1	0	0	2	2	0	0	0	1	1	0	0	1	6	4	0	1	1	3	0	0	2	0	4	3	0	0	4	0	8	3	2	0	3	1	1	0	1	0	0	2	10	5	9	2	0	0
668	0	0	0	0	0	0	0	0	0	0	0	0	0	0	0	0	0	0	0	0	3	0	0	0	0	0	0	0	0	0	0	5	0	0	0	0	2	0	0	0	0	0	0	0	10	0	0	0	0
669	0	0	0	0	0	0	0	0	0	0	0	0	0	0	0	0	0	0	0	0	0	0	0	0	10	0	0	0	0	0	0	0	0	0	0	0	0	0	0	0	0	0	0	0	0	0	0	0	0
670	0	2	0	0	0	0	0	0	0	0	0	2	0	0	0	1	1	1	0	0	0	0	0	2	0	1	0	0	0	2	1	3	0	2	0	0	0	1	2	0	2	0	3	10	4	0	1	1	0
671	0	0	0	0	0	0	0	0	0	0	0	0	0	0	7	0	0	0	0	0	0	0	0	0	0	0	0	0	3	0	0	0	0	0	0	0	0	0	0	0	0	0	1	0	0	0	0	0	0
672	0	0	0	0	0	0	0	2	0	0	0	0	0	0	0	0	0	0	2	0	3	3	0	0	0	2	0	2	2	0	2	4	0	0	0	0	0	0	2	0	0	0	0	10	0	0	0	0	0
673	0	0	0	0	0	0	0	0	0	0	0	0	0	0	10	0	0	0	0	0	0	0	0	0	0	0	0	0	0	5	0	0	0	0	0	0	0	0	0	0	0	0	0	0	0	0	0	0	0
674	4	0	3	0	0	2	4	4	6	0	0	2	0	2	0	0	0	0	0	0	0	0	4	0	0	4	0	0	6	5	0	10	0	0	0	0	0	2	0	0	0	0	0	8	0	2	0	0	0
675	0	0	0	0	0	0	0	0	0	0	0	0	0	0	0	0	0	0	0	0	0	0	0	0	0	0	0	0	0	0	0	0	0	0	0	0	0	0	0	0	0	0	0	0	0	0	0	0	0
676	0	0	0	0	0	0	1	0	0	0	0	0	0	0	0	1	0	0	0	0	0	0	0	0	0	0	1	0	0	0	0	0	0	0	0	0	0	0	0	0	0	0	0	0	2	0	1	1	0
677	0	2	0	0	0	0	0	0	0	0	0	0	0	0	0	0	0	0	0	0	0	0	0	0	0	0	0	0	0	0	0	1	0	0	1	0	0	0	0	0	0	0	0	1	0	0	0	0	0
678	0	0	0	0	2	0	1	10	2	0	1	0	0	0	0	0	0	5	0	1	1	0	0	1	0	0	0	0	0	0	0	1	0	0	1	0	0	0	0	0	0	0	0	0	0	2	1	0	0
679	1	0	0	0	0	0	0	7	7	0	0	0	0	0	0	0	0	10	0	0	0	0	0	0	0	0	1	2	0	0	0	0	0	0	0	0	0	0	0	0	0	0	1	0	2	1	0	0	0
680	0	0	0	0	0	0	0	1	1	0	0	0	0	0	0	0	0	0	0	0	0	0	0	0	0	3	1	2	0	0	0	0	0	0	2	0	0	1	1	0	1	1	1	3	4	1	8	0	0
681	0	5	0	0	0	0	0	0	0	0	0	0	0	0	0	0	1	0	0	2	0	0	0	0	0	0	0	2	0	2	2	5	0	0	0	0	0	2	0	0	0	2	0	9	2	0	1	7	0
682	0	0	0	1	2	2	4	3	4	0	0	0	0	8	3	0	1	1	0	0	1	0	1	0	3	0	0	0	1	3	2	1	0	0	4	1	1	0	0	0	0	1	5	4	3	9	3	2	0
683	4	7	0	2	1	0	4	1	0	0	0	0	0	0	0	0	1	4	0	3	1	2	0	3	2	2	0	0	0	2	0	0	0	1	0	2	0	0	1	1	9	1	3	4	4	3	3	3	1
684	0	0	0	0	0	0	0	0	0	0	0	0	0	0	0	0	0	0	0	0	0	0	0	0	0	0	0	0	0	0	0	0	0	0	0	0	0	0	0	0	0	0	0	0	0	0	0	0	0
685	0	0	0	0	0	0	0	0	0	0	0	0	0	0	0	0	0	0	0	0	0	0	0	0	0	0	0	0	0	0	0	0	0	0	0	0	0	0	0	0	0	0	0	0	0	0	0	0	0
686	0	4	0	0	0	0	0	0	2	0	0	0	2	2	2	0	0	9	0	0	0	0	2	0	0	2	0	0	0	0	2	0	0	0	0	2	0	0	0	0	0	0	0	0	0	2	2	6	1
687	0	0	0	0	0	1	0	0	0	0	0	0	0	0	0	0	0	0	0	0	0	0	0	0	0	0	0	0	1	0	0	0	0	0	0	0	0	0	0	0	0	0	0	0	0	0	0	9	0
688	0	1	0	0	1	0	1	0	1	0	0	2	3	0	0	3	1	0	3	0	0	0	0	0	2	9	0	0	0	1	6	1	0	3	0	0	4	2	1	0	0	0	0	7	1	0	5	0	1
689	0	0	0	0	0	1	2	0	0	0	0	0	0	0	0	0	1	3	0	0	0	0	0	0	0	0	0	0	0	1	0	1	0	0	0	0	0	0	0	0	0	0	9	0	1	2	0	0	0
690	1	0	0	0	0	0	0	0	1	0	0	0	1	0	7	0	0	5	1	0	3	0	0	0	0	0	2	0	2	0	0	1	1	0	0	0	0	1	0	3	0	0	1	3	1	1	7	9	0
691	2	2	0	0	2	2	0	3	5	0	0	3	0	9	6	2	0	0	5	0	5	0	0	0	0	3	9	2	6	0	0	2	0	2	5	2	3	0	0	0	0	0	3	9	9	0	0	2	0
692	0	0	0	0	0	1	3	0	0	0	0	2	1	1	2	0	2	2	1	0	0	1	2	0	1	1	2	2	0	1	1	0	0	0	2	0	1	1	1	0	1	0	0	5	3	4	3	9	1
693	0	0	0	0	0	1	1	0	0	0	0	0	0	1	1	0	0	0	0	0	1	0	0	0	0	1	0	0	0	0	0	0	1	0	4	0	0	0	0	0	0	0	2	6	0	1	1	8	0
694	0	0	0	0	0	0	0	0	0	0	0	0	0	0	0	0	0	0	0	0	0	0	0	0	0	0	0	0	0	1	0	2	1	0	0	0	0	0	0	0	1	0	0	9	4	3	0	0	0
695	0	2	0	0	0	0	2	2	0	0	0	0	0	0	0	0	0	0	0	0	0	0	6	0	0	0	0	5	0	0	0	2	0	0	0	0	0	0	0	0	0	0	2	7	0	0	9	0	0
696	5	1	1	2	5	2	0	0	0	0	1	1	0	0	1	0	0	1	0	4	3	1	8	1	9	0	1	0	0	0	0	0	0	0	0	9	0	0	0	3	2	0	0	1	1	0	0	0	0
697	0	0	1	1	1	1	0	1	3	0	0	4	6	3	0	0	0	0	0	0	1	1	0	1	0	0	0	0	0	0	1	5	1	0	6	0	3	1	0	0	0	0	0	3	9	2	8	1	0
698	0	1	0	0	0	0	0	0	0	0	0	0	0	0	1	1	6	3	4	0	0	2	0	0	0	0	0	0	0	6	3	9	0	0	0	1	0	0	0	0	0	0	0	0	0	0	0	0	0
699	0	0	0	0	0	0	0	0	0	0	0	0	0	0	0	0	0	0	0	0	0	0	0	0	0	0	0	0	0	0	0	0	0	0	0	0	0	0	0	0	0	0	0	0	0	0	0	0	0
700	0	0	0	0	0	0	4	0	0	0	0	0	9	5	5	0	0	0	0	0	0	0	0	0	0	0	0	0	0	4	0	0	0	0	0	0	0	0	0	0	0	0	4	0	0	0	3	0	0
701	0	0	0	0	0	0	0	0	0	0	0	0	0	0	0	0	0	0	0	0	0	0	0	0	0	0	0	0	0	0	0	0	2	0	0	0	0	0	0	0	0	0	0	9	0	5	2	0	0
702	8	6	0	0	0	0	6	2	2	3	3	0	2	0	9	0	4	0	0	0	0	3	0	0	0	0	0	0	0	0	2	2	5	0	0	0	0	0	0	0	0	0	0	2	0	3	6	0	0
703	0	0	0	0	0	0	1	0	2	0	0	0	0	0	1	0	0	0	0	0	0	0	0	0	0	0	2	0	0	0	0	0	0	0	0	1	0	0	0	0	0	0	0	4	0	0	9	0	0
704	3	0	0	0	0	0	0	2	0	0	0	0	0	0	0	0	0	0	2	0	0	0	0	0	0	0	0	0	0	0	0	0	0	0	0	0	3	0	0	0	0	0	0	6	0	0	0	0	0
705	0	9	0	0	0	0	2	0	0	0	0	0	0	0	0	0	0	0	0	0	0	0	0	0	0	0	0	0	0	0	0	0	0	0	0	0	0	3	3	0	0	3	0	3	0	0	0	0	0
706	0	0	0	0	0	0	0	0	0	0	0	0	0	0	0	0	0	0	0	0	0	0	0	0	0	0	0	0	0	0	0	0	0	0	0	0	0	0	0	0	0	0	0	0	0	0	0	0	0
707	0	0	0	0	0	0	0	0	0	0	0	0	0	0	6	0	0	0	0	0	1	0	0	0	0	0	0	0	3	0	0	0	0	0	0	0	0	0	0	0	0	0	9	4	6	0	0	0	0
708	0	0	0	0	0	0	0	0	0	0	0	0	0	0	0	0	0	0	0	0	0	0	0	0	0	0	0	0	0	0	0	0	0	0	0	0	0	0	0	0	0	0	0	0	0	0	0	0	0
709	0	0	0	0	0	0	0	0	0	0	0	0	0	0	0	0	0	0	0	0	0	0	0	0	0	0	0	0	0	0	0	0	0	0	0	0	0	0	0	0	0	0	0	3	0	0	0	0	0
710	0	0	0	0	0	0	0	0	0	0	0	0	0	0	0	0	0	0	0	0	0	0	0	0	0	0	0	0	0	0	0	0	0	0	0	0	0	0	0	0	0	0	0	0	0	0	0	0	0
711	0	0	0	0	0	0	0	0	0	0	0	0	0	0	0	0	0	0	0	0	0	0	0	0	0	0	0	0	0	0	0	0	0	0	0	0	0	0	0	0	0	0	0	0	0	0	0	0	0
712	0	0	0	0	0	0	0	0	0	0	0	0	0	0	0	0	0	2	0	0	0	0	0	0	0	0	0	0	0	0	0	0	0	0	0	0	0	0	0	0	0	0	0	0	0	2	0	0	0
713	4	2	3	1	2	1	0	1	1	1	1	1	0	1	1	0	5	2	5	2	2	1	2	0	0	2	1	0	2	0	3	3	0	0	0	0	2	0	1	0	0	1	4	3	3	9	1	3	0
714	0	0	0	0	0	0	1	0	3	0	0	0	3	0	1	0	1	1	0	0	1	0	0	0	0	0	0	0	0	0	0	0	0	0	1	0	0	0	0	0	0	0	8	4	1	7	4	1	0
715	0	0	0	0	0	1	0	0	0	0	0	0	0	0	0	0	0	0	0	0	0	0	0	0	1	4	0	1	8	0	0	0	0	0	2	1	0	0	0	0	0	0	0	1	0	0	0	0	1
716	0	3	0	0	1	0	0	1	0	0	0	3	4	0	1	0	0	0	1	0	0	0	0	0	0	0	0	0	0	2	0	0	5	0	1	0	0	0	0	0	1	0	4	1	2	5	2	1	0
717	0	2	1	0	1	0	3	1	1	0	0	0	1	3	1	0	0	2	0	0	0	0	0	0	0	0	0	4	1	1	0	0	0	1	0	0	1	0	0	0	0	0	8	5	0	1	1	0	0
718	0	0	0	0	0	0	0	0	0	0	0	1	0	0	0	0	1	1	0	0	0	0	0	1	0	0	0	1	2	1	0	0	0	2	1	0	0	0	0	0	0	0	0	7	4	8	5	1	0
719	0	0	0	0	0	1	1	1	0	0	0	1	0	1	1	0	0	2	2	0	0	0	0	0	0	0	0	1	0	4	1	0	0	1	0	0	0	0	0	0	0	0	0	6	2	8	1	1	0
720	0	0	0	0	0	1	7	2	0	0	0	0	4	0	3	0	1	0	0	0	2	0	0	0	0	0	1	0	0	3	1	1	0	2	0	0	0	1	0	0	1	0	0	5	0	6	8	1	0
721	0	0	0	0	0	0	7	0	2	0	0	3	5	3	0	2	2	2	2	0	0	0	8	2	3	0	0	0	0	4	0	0	0	0	2	0	5	0	0	0	0	0	2	2	0	5	2	2	0
722	0	0	1	0	0	3	1	1	1	0	0	0	0	1	0	1	0	1	0	0	0	0	0	1	0	0	0	0	0	0	2	1	0	0	1	0	0	0	0	0	0	0	5	4	3	8	1	2	0
723	0	0	0	0	0	0	0	0	0	0	0	0	0	0	0	0	0	0	0	0	3	0	0	0	0	0	2	2	0	8	0	0	0	0	0	0	0	0	0	0	0	0	0	2	0	0	0	0	0
724	0	0	0	0	1	0	0	0	0	0	0	1	4	0	0	0	0	1	0	0	0	0	0	0	0	0	2	0	0	0	0	3	0	0	0	0	0	0	0	0	0	0	1	8	2	4	0	0	0
725	0	0	0	0	0	0	0	0	0	0	0	0	0	0	0	0	0	0	0	0	0	0	0	0	0	0	0	0	0	0	0	0	1	0	0	0	0	1	0	0	0	0	1	0	2	0	0	8	0
726	0	0	0	0	0	0	0	0	0	0	0	0	0	0	0	0	0	0	0	0	0	0	0	0	0	0	0	0	0	0	0	0	0	0	0	0	0	0	0	0	0	0	0	0	0	0	0	8	0
727	1	0	0	0	0	0	0	1	0	0	0	0	0	0	0	0	1	0	0	0	0	0	0	0	0	0	1	0	0	0	0	2	1	0	0	0	0	0	0	0	0	0	3	8	0	6	0	1	0
728	1	1	3	0	0	0	1	0	0	0	0	0	0	0	0	1	1	6	0	0	0	0	0	0	0	6	2	3	0	2	0	1	0	0	0	0	0	0	0	0	0	0	0	2	0	0	1	0	0
729	0	2	2	0	1	0	3	2	0	0	0	0	0	2	0	0	0	2	1	0	0	0	0	0	0	0	0	0	0	0	6	2	0	0	0	0	0	2	0	0	0	0	0	2	6	2	4	8	0
730	0	0	0	0	3	0	1	0	0	0	0	1	1	3	1	0	0	3	0	0	0	0	0	0	0	3	1	1	0	1	3	0	3	0	0	0	1	0	0	0	0	0	0	3	3	1	3	5	0
731	0	0	0	0	3	3	3	1	3	0	3	0	0	1	3	1	6	0	1	0	3	0	0	0	0	3	3	1	0	0	0	0	0	0	1	1	1	0	0	0	1	0	1	3	1	0	8	3	0
732	0	0	0	0	0	0	1	0	0	0	0	0	0	0	0	2	8	2	0	0	0	0	1	0	0	2	0	0	0	0	0	0	0	2	2	0	0	2	0	0	0	0	0	2	0	0	0	2	0
733	0	0	0	0	0	0	0	0	0	0	0	0	0	0	0	0	0	0	0	0	0	0	0	0	0	5	0	0	0	0	0	0	0	2	0	0	0	0	0	0	0	0	5	8	0	2	0	0	0
734	2	0	1	1	0	2	2	6	2	2	0	1	2	1	0	0	0	1	0	0	1	0	0	0	0	0	0	0	1	0	1	0	0	0	1	0	0	1	0	0	0	1	3	3	5	8	6	1	0
735	0	3	0	0	0	0	0	0	0	0	0	0	0	0	0	5	2	0	0	0	0	0	0	0	0	0	0	0	0	0	0	0	0	0	0	0	0	5	0	0	8	0	0	0	0	7	0	0	0
736	0	0	0	0	3	0	0	0	0	0	0	0	0	0	0	0	0	4	3	0	0	0	0	0	0	0	0	0	0	0	0	0	0	0	0	0	0	0	0	0	0	0	0	0	8	0	0	0	0
737	0	0	0	0	0	0	0	0	0	0	0	0	0	0	0	0	3	0	0	0	0	0	0	0	0	0	0	0	0	0	0	0	0	0	0	0	0	0	0	0	0	0	2	3	8	0	0	0	0
738	0	0	0	0	0	0	0	0	0	0	0	0	0	0	0	0	0	0	3	0	0	0	0	0	0	1	0	0	1	0	0	0	0	1	0	0	0	0	0	0	0	0	0	0	0	8	1	0	0
739	2	1	0	0	6	1	0	0	1	0	2	1	0	0	2	2	2	1	0	0	0	0	1	1	2	2	2	1	1	5	3	3	0	0	1	0	3	2	1	0	1	0	2	4	5	7	1	2	0
740	5	6	0	0	0	1	1	0	0	0	0	0	1	1	1	1	6	1	0	1	2	1	0	0	0	1	0	0	1	3	0	1	1	0	0	0	1	0	3	0	0	1	2	2	8	4	0	1	0
741	2	0	0	0	0	0	0	0	0	1	0	0	0	0	1	1	0	0	0	0	1	0	1	1	0	1	0	0	1	0	0	2	0	0	0	0	1	1	0	0	0	1	0	8	0	3	1	0	0
742	0	0	0	0	1	0	0	0	0	0	0	0	0	0	2	0	0	0	0	0	0	0	0	0	0	0	0	0	0	0	0	0	0	0	0	0	0	0	1	0	0	0	0	1	0	1	0	2	0
743	0	0	0	0	0	0	0	0	0	0	0	0	0	0	1	0	0	0	0	0	0	0	0	0	0	0	0	0	0	0	0	0	0	0	0	0	0	0	0	0	0	0	0	0	0	0	0	0	0
744	1	0	0	0	1	0	0	0	0	0	0	0	0	0	0	0	0	0	0	1	0	1	0	8	2	0	1	0	0	1	0	0	1	0	0	0	0	0	2	0	0	0	0	0	2	3	0	1	0
745	3	8	0	0	0	0	1	0	0	0	0	0	0	0	2	1	2	2	0	0	0	0	0	0	1	1	2	3	1	1	1	0	0	0	0	0	1	2	0	0	0	0	1	6	1	2	2	1	0
746	0	1	0	0	0	0	0	0	0	0	0	0	0	0	0	0	0	0	0	0	0	0	0	0	0	0	0	0	0	0	0	0	0	0	0	0	0	2	0	0	0	1	0	8	0	1	2	0	0
747	0	0	0	0	0	0	0	0	0	0	0	0	0	0	0	0	0	0	0	0	0	0	0	0	0	0	0	0	0	0	0	0	0	0	0	0	0	0	0	0	0	0	0	0	0	0	1	0	0
748	1	0	0	0	0	0	0	0	0	0	0	0	0	0	1	0	0	0	0	0	0	0	0	0	0	0	0	0	0	0	0	0	0	0	0	0	0	0	0	0	0	0	0	0	8	0	0	0	0
749	0	2	0	0	0	0	0	0	0	0	0	0	0	0	0	0	0	0	0	0	0	0	0	0	0	1	0	0	2	0	0	0	0	0	0	0	0	0	0	0	0	0	0	0	8	0	0	0	0
750	0	0	0	0	0	0	0	0	0	0	0	0	0	0	0	0	0	0	0	0	0	0	0	0	0	0	0	0	0	0	0	0	0	0	0	0	0	0	0	0	0	0	0	0	0	0	0	0	0
751	0	0	0	0	0	0	0	0	0	0	0	0	0	0	0	0	0	0	0	0	0	0	2	0	0	0	0	0	0	0	0	0	0	0	0	0	0	0	0	0	0	0	0	0	0	0	0	0	0
752	3	0	0	0	0	2	3	2	1	0	0	1	0	1	0	2	3	1	1	0	2	0	4	0	0	5	1	4	5	1	3	5	3	0	1	1	1	1	0	0	0	0	1	4	1	5	1	2	0
753	0	0	0	0	0	0	0	0	0	0	0	0	0	0	1	0	0	0	0	0	0	0	0	0	0	0	0	0	0	0	0	7	0	0	0	0	0	0	0	0	0	0	0	0	0	0	0	1	0
754	0	0	0	1	0	0	1	0	0	0	0	0	0	0	0	0	0	0	0	0	0	0	0	0	0	0	1	0	0	0	0	1	0	0	0	0	0	0	0	0	0	0	0	1	0	0	0	7	0
755	2	2	0	0	0	1	1	0	1	0	2	0	0	0	6	0	1	3	0	1	0	2	0	0	2	4	3	2	0	7	0	2	0	0	2	0	0	4	0	1	6	0	6	4	0	2	1	5	0
756	2	0	0	5	0	0	0	0	0	0	0	0	2	0	2	0	0	2	0	0	0	0	0	0	0	0	0	2	0	2	0	2	0	0	2	0	0	0	0	0	0	0	7	7	0	5	0	5	0
757	0	0	0	0	0	0	0	0	1	0	0	0	0	0	0	0	1	0	0	0	0	0	0	0	0	0	0	7	0	1	1	1	0	0	0	0	0	0	0	0	0	0	0	0	0	0	0	0	0
758	1	0	0	0	0	0	0	0	0	0	0	0	0	0	0	0	0	1	0	0	0	0	0	0	0	0	1	0	3	0	0	1	0	0	0	0	4	0	0	1	0	0	0	7	3	4	0	1	0
759	0	0	0	0	0	0	0	0	0	0	0	0	0	0	0	0	0	0	0	0	0	0	0	0	0	0	0	2	0	0	0	0	0	0	0	0	3	0	0	0	0	0	0	4	0	0	4	7	0
760	0	0	0	0	0	0	0	0	0	0	0	0	0	0	0	0	0	0	0	0	0	0	0	0	0	0	0	0	1	0	1	0	0	0	0	0	0	0	0	0	0	0	0	1	7	1	1	0	0
761	0	0	0	0	0	0	0	1	0	0	0	0	0	0	1	0	1	0	0	0	1	0	1	0	2	2	2	1	2	2	0	1	0	0	0	2	0	2	0	0	0	0	0	7	2	5	3	2	0
762	0	1	0	0	0	0	0	1	1	0	0	0	0	0	0	1	0	0	4	2	0	0	0	0	0	2	0	2	0	7	1	2	0	0	0	0	1	0	0	0	0	0	3	3	7	5	1	1	0
763	0	0	0	0	0	1	2	0	2	0	0	3	0	1	1	0	1	2	0	0	0	0	1	0	1	1	0	0	0	0	0	0	0	0	1	1	0	1	0	0	0	0	0	5	1	7	1	0	0
764	1	0	0	0	0	0	0	0	0	0	0	0	0	0	1	0	0	0	0	0	1	0	1	0	0	0	0	0	0	0	0	1	0	0	0	1	0	0	0	0	1	0	1	5	4	7	0	0	0
765	0	0	0	0	0	0	1	0	0	0	0	0	0	0	0	0	2	1	0	0	0	0	0	0	0	0	0	0	0	0	7	3	0	0	0	0	0	0	0	0	0	0	0	0	0	0	0	0	0
766	0	0	1	1	0	1	0	1	0	0	0	2	0	1	1	0	0	0	0	0	1	0	0	0	0	1	0	0	0	1	0	0	2	2	2	0	2	0	0	0	0	0	1	2	1	5	4	1	0
767	0	0	0	1	1	0	0	0	1	0	0	0	0	0	0	0	0	1	1	1	0	1	0	0	2	1	1	0	6	0	0	0	0	2	0	3	0	0	0	0	0	0	3	0	0	7	1	0	0
768	1	0	0	1	1	2	1	0	1	0	0	1	1	0	0	1	2	7	2	0	1	1	0	0	1	1	2	0	0	0	0	2	2	0	0	0	0	0	0	0	0	0	0	0	0	2	1	0	0
769	0	0	0	0	0	1	0	0	0	0	0	0	0	0	0	0	0	0	0	0	0	0	0	0	0	0	0	0	1	0	0	0	0	0	0	0	0	1	0	0	0	0	2	0	0	7	0	1	0
770	0	0	0	0	0	1	0	1	0	0	0	0	0	0	0	0	0	0	0	0	0	0	1	0	0	1	0	0	0	0	0	2	0	0	0	1	0	1	1	0	0	0	0	2	0	0	1	1	0
771	0	0	0	0	0	0	0	0	0	0	0	0	0	0	0	0	0	0	0	0	0	0	0	0	0	0	0	0	0	0	0	0	0	0	0	0	0	0	0	0	0	0	0	0	0	0	0	0	0
772	0	0	0	2	2	0	2	1	2	0	0	1	0	0	1	0	2	2	1	1	0	0	0	0	1	1	1	0	1	3	0	0	2	0	2	0	0	1	2	0	0	0	0	2	5	4	2	7	0
773	0	0	0	0	0	0	0	0	0	0	0	0	1	0	0	0	0	0	1	0	0	0	0	0	0	0	0	0	0	0	0	0	0	0	0	0	0	0	0	0	0	0	0	0	0	0	0	7	0
774	0	0	0	0	0	0	0	0	0	0	0	0	0	0	1	0	0	0	0	0	0	0	0	0	1	1	0	0	0	3	1	5	0	0	0	1	1	0	0	0	0	0	2	0	1	0	0	7	0
775	1	0	0	0	0	0	0	0	0	0	0	0	3	0	0	0	0	6	0	0	0	0	0	0	0	1	0	2	0	0	0	0	1	0	0	0	0	0	0	0	1	0	3	3	3	2	1	7	0
776	0	0	0	0	0	0	0	0	0	0	0	0	0	0	0	0	0	0	0	0	0	0	0	0	0	2	0	0	0	0	0	0	0	0	0	0	0	0	0	0	0	0	0	7	0	0	0	0	0
777	0	0	0	7	0	1	1	0	1	0	0	0	0	0	1	0	0	0	0	0	1	0	0	1	0	1	6	0	1	1	1	0	0	0	0	3	1	6	0	1	0	0	0	0	7	3	4	0	0
778	0	0	0	0	0	0	1	0	0	0	0	0	0	0	0	0	0	0	0	0	0	0	0	0	0	1	0	0	2	0	0	1	0	0	0	0	0	1	0	0	0	0	1	1	0	7	0	0	0
779	0	1	0	0	0	0	0	1	1	0	0	0	0	0	4	0	1	2	1	0	0	0	0	0	0	2	0	0	0	0	0	0	0	0	0	0	0	1	0	0	0	0	7	1	0	0	0	1	0
780	0	0	0	0	0	0	0	0	0	0	0	0	0	0	0	7	2	0	0	0	0	0	0	0	0	0	0	0	0	0	0	0	0	0	0	0	0	0	0	0	0	0	2	0	2	2	2	0	0
781	0	0	0	0	0	0	6	0	0	0	0	0	0	0	2	0	0	0	2	0	0	0	3	0	3	0	0	0	0	0	0	2	0	0	0	4	0	0	0	0	0	0	0	0	7	7	3	0	0
782	0	0	0	0	0	0	1	0	1	0	0	0	0	0	0	2	0	0	0	0	0	0	0	0	0	0	0	0	0	0	0	0	0	0	0	0	0	0	0	1	0	0	0	0	0	1	1	0	0
783	0	0	0	0	0	1	1	1	0	0	0	2	0	0	1	0	1	0	0	0	0	0	0	0	0	0	0	0	1	0	0	2	0	1	1	1	0	0	0	0	0	0	1	1	2	7	3	1	0
784	0	0	0	1	0	0	0	0	0	0	0	0	0	0	0	0	0	0	0	0	0	0	0	0	0	0	1	0	0	0	0	0	0	0	0	0	0	0	0	0	0	0	0	0	0	7	0	0	0
785	0	0	0	0	0	0	0	0	2	0	0	0	0	0	0	0	0	6	0	0	0	0	2	0	0	1	0	0	0	0	4	0	0	0	0	0	0	0	0	0	1	0	0	5	6	7	6	1	0
786	7	0	0	0	0	0	0	0	0	0	0	0	0	0	0	0	0	0	0	0	0	0	0	0	0	0	0	0	0	0	0	0	0	0	0	0	0	0	0	0	0	0	0	0	0	0	0	0	0
787	0	0	0	0	0	0	0	0	0	0	0	0	0	0	0	7	0	0	0	0	0	0	0	0	0	0	0	0	0	0	1	0	0	0	0	0	0	0	0	1	0	0	0	0	0	0	0	0	0
788	4	7	1	0	0	0	1	0	0	0	0	0	0	0	1	3	0	0	0	0	0	0	0	0	0	1	0	0	0	0	0	1	0	0	0	0	0	0	0	0	0	0	0	0	0	0	0	0	0
789	7	1	1	0	0	0	0	0	0	0	0	0	0	0	0	0	0	1	0	0	0	0	0	0	0	0	0	1	0	0	1	4	0	0	0	0	0	1	0	0	1	1	0	5	0	6	2	0	0
790	0	0	0	0	0	0	0	0	0	0	0	0	0	0	1	0	1	0	0	0	0	0	0	0	0	0	0	1	0	0	0	0	0	0	0	0	1	1	0	0	0	0	0	7	0	1	0	0	0
791	3	7	0	0	0	0	0	0	0	0	0	0	0	0	3	3	3	2	2	0	0	0	0	0	0	3	0	0	0	0	0	3	5	0	0	0	0	0	0	0	0	0	0	0	0	2	0	0	0
792	0	0	0	0	0	0	0	0	0	0	0	0	0	0	0	0	2	2	0	0	0	0	0	0	0	0	0	0	0	0	0	0	0	0	0	0	0	0	0	0	0	0	0	7	0	3	0	0	0
793	0	5	1	1	7	0	0	0	0	0	1	0	0	0	0	0	0	0	0	3	0	1	1	0	0	0	0	0	0	0	0	0	0	0	0	2	1	0	1	0	1	2	0	0	0	0	0	0	0
794	0	0	0	1	1	0	0	0	0	0	0	0	0	0	6	0	0	0	0	0	0	0	1	3	0	0	0	0	0	0	0	0	0	0	0	0	0	0	0	0	0	0	0	7	0	1	1	0	0
795	0	0	0	0	0	0	3	5	0	0	0	0	0	0	0	0	2	1	2	0	3	6	0	0	0	2	0	0	0	2	0	2	3	0	0	0	0	0	0	0	7	0	5	7	6	0	0	0	0
796	0	0	0	0	0	0	0	0	0	0	0	0	0	0	0	0	0	0	0	0	0	0	0	0	0	0	0	0	0	0	0	0	0	0	0	0	0	0	0	0	0	0	0	7	0	0	0	0	0
797	0	0	0	0	0	0	0	0	0	0	0	0	0	0	0	0	0	0	0	0	0	0	0	0	0	0	0	0	0	0	0	0	0	0	0	0	0	0	0	0	0	0	0	0	0	0	0	0	0
798	6	0	0	0	0	0	0	0	7	0	0	2	0	0	0	0	0	3	0	0	2	0	0	0	0	0	0	3	1	1	0	0	0	0	1	0	1	0	4	0	1	0	7	7	2	1	4	0	0
799	1	2	1	0	0	0	0	0	1	0	0	0	1	0	0	0	0	0	0	0	0	0	1	0	0	1	0	0	0	0	1	0	1	0	0	1	0	1	0	0	1	0	0	3	0	0	0	0	0
800	2	0	0	0	0	0	0	0	0	0	0	0	0	0	2	1	0	0	0	0	0	0	0	0	0	0	0	0	0	0	0	0	0	0	0	0	0	0	2	0	0	0	0	0	7	0	0	0	0
801	0	0	0	0	0	0	0	0	0	0	0	0	0	0	0	0	0	0	0	0	0	0	0	0	0	0	0	0	0	0	0	0	0	0	0	0	0	0	0	0	0	0	0	0	0	0	0	0	0
802	0	2	1	4	0	0	0	0	0	0	0	0	0	0	0	0	0	0	0	0	0	0	0	0	0	0	1	2	0	0	0	0	0	0	0	0	0	0	0	0	0	0	0	0	2	0	0	0	0
803	0	0	0	0	0	0	0	0	0	0	0	0	0	0	0	0	0	0	0	0	0	0	0	0	0	0	0	0	0	0	0	0	0	0	0	0	0	0	0	0	0	0	0	0	0	7	0	0	0
804	0	0	0	0	0	0	0	0	0	0	0	0	0	0	0	0	0	0	0	0	0	0	0	0	0	0	0	0	0	0	0	0	0	0	0	0	0	0	0	0	0	0	0	2	0	0	0	0	0
805	0	0	2	0	0	0	0	0	0	0	0	0	0	0	0	0	0	0	0	0	0	0	0	0	0	0	0	0	0	0	0	0	1	0	0	0	0	0	0	0	0	0	0	0	0	0	0	0	0
806	0	0	0	0	0	0	0	0	0	0	0	2	0	0	4	0	0	0	0	0	0	0	0	0	0	0	0	1	0	2	0	0	0	0	0	0	0	0	0	0	0	2	3	2	0	7	0	0	0
807	0	0	0	0	0	0	0	0	0	0	0	0	0	0	7	0	0	0	0	0	0	0	2	0	0	0	0	0	0	0	0	0	0	0	0	0	0	0	0	0	0	4	4	2	1	0	0	0	0
808	0	0	0	0	0	0	0	0	0	0	0	0	0	0	0	0	0	0	0	0	0	0	0	0	0	0	0	0	0	0	0	0	0	0	0	0	0	0	0	0	0	0	0	0	0	0	0	0	0
809	0	0	1	5	4	0	3	3	4	0	1	1	0	1	1	1	1	1	0	0	2	0	2	1	0	0	4	1	1	0	0	0	0	0	1	0	0	0	0	0	3	1	3	7	1	2	0	3	0
810	0	0	0	0	0	0	0	7	0	0	1	0	0	0	0	0	0	2	0	1	0	0	0	0	0	0	0	0	0	0	0	0	0	0	0	0	0	0	0	0	0	0	0	0	0	3	0	0	0
811	0	1	0	0	0	0	0	1	4	0	0	1	1	0	1	1	1	0	0	1	1	1	2	0	0	0	0	0	4	0	0	1	1	1	0	1	0	4	1	0	0	0	1	6	1	2	5	6	1
812	2	0	1	0	0	0	0	0	0	0	0	0	0	0	1	0	0	2	1	1	1	0	0	1	0	0	1	0	1	0	0	0	0	1	0	0	0	0	0	0	2	0	1	4	0	1	0	6	0
813	0	0	0	0	0	0	0	0	0	0	0	0	0	0	0	0	0	0	0	0	0	0	0	0	0	0	0	0	0	0	0	0	0	0	0	0	0	0	0	0	0	0	0	0	0	0	0	6	0
814	0	0	0	0	0	1	1	3	1	0	1	0	0	0	0	0	0	0	1	0	0	1	0	1	1	0	0	0	0	0	1	1	1	1	1	0	0	0	0	0	0	0	0	0	1	1	1	0	0
815	0	1	0	0	0	0	0	0	2	0	0	2	0	3	0	0	0	0	0	0	2	0	0	0	3	2	1	0	0	0	1	3	0	1	2	6	0	0	0	0	0	0	0	2	1	4	0	1	0
816	0	0	1	0	1	6	4	1	0	0	0	1	1	3	5	1	0	1	0	0	0	0	0	0	0	2	1	1	0	2	0	1	0	2	1	1	0	0	0	0	1	0	1	1	1	2	2	0	0
817	0	0	0	0	0	1	2	0	0	0	0	3	0	0	0	1	0	0	0	0	0	0	0	0	0	2	2	0	1	2	0	0	1	0	0	0	0	0	0	0	0	0	0	0	2	2	4	1	0
818	0	2	0	3	0	2	3	2	2	1	0	4	1	4	4	1	2	0	0	0	1	1	1	1	1	0	0	1	3	3	2	1	1	0	3	0	0	0	0	0	2	0	0	4	1	5	0	2	0
819	0	1	0	0	0	6	1	0	0	0	0	0	1	0	0	0	0	0	0	1	0	0	0	0	0	0	0	0	2	0	0	1	0	0	0	0	0	0	0	1	0	0	0	0	1	0	0	0	0
820	0	0	0	0	0	2	1	2	1	0	0	1	0	0	2	1	1	0	0	0	1	0	1	0	0	0	0	1	0	2	0	1	0	2	1	0	0	0	0	0	0	0	1	5	0	6	0	0	0
821	0	0	0	0	0	0	0	0	0	0	2	0	0	0	0	0	0	0	0	0	0	1	0	0	0	0	0	0	0	0	0	0	1	3	5	0	0	0	0	2	1	0	0	2	0	0	0	0	0
822	0	0	0	0	0	1	0	0	0	0	0	1	0	0	0	1	0	0	0	0	0	0	1	0	0	1	0	1	1	0	2	1	0	0	0	0	0	0	0	0	0	0	0	6	1	2	0	0	0
823	0	0	1	0	0	0	0	0	0	0	0	0	0	0	0	0	0	0	1	0	0	0	0	0	1	0	1	0	1	0	0	0	0	0	0	0	3	2	0	0	0	0	3	2	1	1	6	4	0
824	1	2	1	0	0	1	4	6	2	0	0	2	2	2	1	0	0	3	1	0	1	2	2	1	1	0	0	0	1	0	1	0	0	1	1	1	3	4	0	0	0	0	2	6	1	5	4	2	0
825	1	0	0	0	0	0	4	3	2	0	1	0	0	2	1	1	0	0	0	0	0	0	0	0	0	0	0	0	1	2	1	2	0	0	1	0	0	0	0	0	0	0	0	0	2	6	0	1	0
826	0	1	0	0	1	0	2	3	0	0	0	1	1	2	0	0	0	0	0	0	1	0	0	0	0	0	1	0	0	2	1	1	1	0	0	0	1	0	0	1	0	0	1	1	1	6	0	1	0
827	0	0	0	0	0	2	0	0	0	0	0	0	0	4	0	0	0	0	0	0	0	0	0	0	3	0	0	0	0	0	0	0	0	0	0	0	0	1	1	0	0	0	0	0	2	6	0	0	0
828	0	0	0	0	0	4	1	3	2	0	0	1	1	2	0	0	0	4	0	0	0	0	0	0	0	0	2	0	0	1	0	1	0	0	1	0	2	1	0	0	1	0	6	2	1	6	6	1	0
829	0	0	0	0	0	0	0	0	0	0	0	0	0	0	0	0	0	6	1	0	0	0	0	0	0	0	0	0	0	0	0	0	0	0	0	0	0	0	0	0	0	0	0	0	0	0	0	0	0
830	0	1	0	0	0	1	1	0	0	0	0	0	0	0	0	0	0	0	0	0	0	0	0	0	0	0	0	1	0	0	0	0	0	0	0	0	0	0	0	0	0	0	0	0	2	0	0	0	0
831	0	0	0	0	0	0	0	0	0	0	0	0	0	0	0	0	0	0	0	0	0	0	0	0	0	0	0	0	0	0	0	0	0	0	0	3	0	0	0	0	0	0	0	0	0	0	0	0	0
832	0	0	0	0	0	0	1	0	0	0	0	0	0	0	2	1	0	1	1	0	0	0	0	0	0	0	0	0	1	1	0	0	0	0	0	0	1	0	0	0	0	0	0	2	1	0	0	6	0
833	0	0	0	0	0	0	0	0	0	0	0	0	0	0	3	0	0	0	0	0	0	0	0	0	0	0	0	0	0	0	0	0	0	0	0	0	0	0	0	0	0	0	0	0	0	0	0	6	0
834	0	0	0	2	2	0	0	0	1	0	0	1	1	1	0	0	0	0	0	0	0	0	0	0	0	1	0	1	0	2	1	0	0	0	2	0	0	0	0	1	0	0	3	6	1	1	0	0	0
835	0	0	0	0	0	0	0	0	1	0	0	0	0	1	0	0	0	0	0	0	0	0	0	0	0	0	0	0	0	0	0	0	0	0	0	0	0	0	0	0	0	0	0	0	1	1	0	6	0
836	0	0	0	0	0	0	0	0	0	0	0	0	0	0	0	0	0	0	0	0	0	0	0	0	0	0	0	0	0	0	0	0	0	0	0	0	0	0	0	0	0	0	0	0	3	0	0	6	0
837	5	1	0	0	0	4	1	0	0	0	0	0	0	0	1	1	4	2	1	0	0	0	0	0	0	0	1	0	0	1	2	2	0	0	0	0	0	0	0	0	0	0	0	6	0	5	3	0	0
838	3	1	0	0	0	0	0	3	0	0	0	1	1	0	0	0	6	3	1	1	2	0	0	0	0	3	0	0	1	1	0	3	0	0	3	0	0	0	0	0	1	0	3	3	3	3	0	3	0
839	1	2	0	0	1	0	1	3	5	0	0	0	3	0	1	1	1	0	0	0	0	1	0	1	4	1	5	3	1	1	2	1	0	0	1	0	0	1	0	0	2	0	3	5	0	6	1	4	0
840	0	1	1	0	0	0	0	0	0	0	2	1	0	0	1	1	1	0	0	0	0	0	0	0	0	0	0	0	1	1	1	1	0	0	0	1	1	0	0	0	0	0	1	2	4	1	2	6	0
841	0	0	0	1	0	0	0	0	0	0	0	0	0	0	0	0	1	0	0	1	0	0	0	0	0	0	0	0	0	0	0	0	0	0	0	0	1	0	0	0	0	0	6	5	1	0	0	0	0
842	0	0	0	0	0	0	0	0	0	0	0	0	0	0	0	2	0	0	2	0	0	0	0	0	0	2	0	0	0	0	0	0	0	2	0	0	0	0	0	0	0	0	0	0	0	6	0	5	0
843	0	0	0	0	0	0	0	0	0	0	1	0	0	0	0	0	3	0	3	2	1	0	0	0	0	4	2	0	1	0	1	5	0	0	0	1	0	0	0	0	0	0	0	2	1	6	0	0	0
844	1	0	0	0	0	0	0	1	0	0	0	0	0	0	0	0	0	1	0	0	0	0	0	0	0	0	0	0	0	0	0	0	0	0	0	0	0	0	0	0	0	0	0	1	0	0	2	2	0
845	0	2	1	0	2	2	0	0	0	0	0	1	0	1	0	0	0	1	1	1	0	0	0	1	2	1	2	1	1	0	3	2	0	1	1	1	1	2	1	0	0	1	2	4	3	6	3	4	0
846	0	1	0	0	0	1	0	1	0	0	1	0	0	0	0	3	3	1	0	0	0	0	0	0	0	0	0	1	0	3	1	1	4	0	0	0	1	1	0	0	0	0	0	3	6	0	2	6	0
847	1	0	0	0	0	3	5	4	6	0	0	0	1	0	2	0	1	1	0	0	1	0	2	2	3	1	1	0	0	3	0	1	1	0	0	0	0	2	0	0	0	0	2	2	0	1	0	1	0
848	0	0	0	0	0	0	0	0	0	0	0	1	1	0	0	2	0	0	0	0	3	0	0	4	1	0	2	0	0	1	0	1	6	2	2	0	0	0	0	0	0	0	0	4	1	0	1	0	0
849	0	0	0	0	0	0	0	0	0	0	0	0	1	0	0	1	0	0	0	0	0	0	0	0	1	0	0	0	1	0	1	0	0	0	3	0	0	0	0	0	0	1	6	1	0	1	1	0	0
850	0	0	0	0	1	0	2	0	1	0	0	0	0	0	0	0	0	2	2	0	0	0	0	0	1	0	0	0	1	0	0	0	0	0	0	0	1	0	0	0	0	0	2	2	6	0	3	1	0
851	3	0	0	1	1	0	4	5	3	0	1	1	3	0	2	3	0	2	4	0	1	1	0	0	0	1	0	0	0	3	0	5	0	0	3	1	1	3	0	0	1	0	2	6	3	2	4	2	0
852	2	1	1	0	0	0	0	0	1	0	0	1	0	2	0	0	1	0	0	0	0	1	0	1	1	0	1	2	0	0	0	0	1	0	0	1	0	1	0	0	1	0	6	4	5	6	0	2	0
853	3	1	0	0	0	2	2	0	0	0	0	0	3	4	0	1	6	3	1	2	2	0	0	0	0	1	4	1	1	1	1	0	1	4	1	1	0	0	0	0	0	0	3	6	0	2	5	3	0
854	1	1	2	0	0	2	3	2	0	3	0	0	0	0	2	0	1	0	0	1	2	0	2	1	0	0	0	1	2	1	0	1	0	0	2	4	1	1	0	1	1	0	2	6	2	3	2	4	0
855	0	1	0	0	0	0	1	0	1	0	0	0	0	0	0	0	1	0	0	1	0	1	0	0	0	0	0	0	1	1	0	0	0	0	1	0	1	0	0	0	0	0	2	0	2	0	0	6	0
856	0	1	0	0	0	1	0	0	0	0	0	0	0	0	5	0	0	1	0	1	0	0	0	1	0	0	0	0	0	0	0	0	0	0	0	0	0	0	1	0	0	0	0	6	1	1	0	0	0
857	0	0	2	0	0	0	0	0	0	0	0	0	0	0	0	0	0	0	0	0	0	3	0	0	0	0	0	3	0	4	3	0	0	3	0	4	0	0	0	0	0	3	2	6	0	3	0	0	0
858	0	0	0	0	0	0	3	0	0	0	0	0	0	0	0	0	0	0	0	0	0	0	0	0	0	0	0	0	0	0	0	0	0	0	0	0	0	0	0	0	0	0	0	0	6	0	0	0	0
859	0	0	0	0	0	0	0	0	0	0	0	0	0	0	0	0	0	0	0	0	0	0	0	0	0	0	0	0	0	0	0	0	0	0	0	0	0	0	0	0	0	0	0	0	0	0	0	0	0
860	0	5	0	0	0	0	4	0	0	0	0	0	0	0	0	0	0	0	0	0	0	0	0	0	0	0	6	0	0	0	0	3	0	0	0	0	0	0	0	0	0	0	3	0	0	0	6	0	0
861	0	0	0	0	0	0	1	0	0	0	0	0	0	0	0	0	0	0	0	0	0	0	0	0	0	0	0	0	0	0	0	0	0	0	0	0	0	0	0	0	0	0	0	0	0	0	0	6	0
862	2	2	0	0	0	1	0	0	0	0	0	0	0	0	6	0	5	1	0	0	0	0	0	0	0	0	0	0	0	0	0	0	0	0	0	0	0	0	0	0	0	0	0	0	0	0	0	0	0
863	0	0	0	0	0	0	0	0	2	0	0	2	0	2	0	0	0	0	2	3	0	0	0	0	0	0	0	2	0	0	0	0	0	1	0	0	0	2	0	0	0	0	0	0	3	4	2	3	0
864	0	2	0	0	0	0	1	2	1	0	1	0	2	1	3	1	0	1	0	2	0	0	0	1	0	3	0	2	0	0	1	5	1	0	0	0	1	0	1	0	2	0	2	3	3	3	0	6	0
865	0	0	0	0	0	0	0	2	0	0	1	0	0	0	0	0	0	1	0	0	0	0	0	0	0	1	0	0	0	0	1	1	0	0	0	1	1	0	1	0	0	0	0	6	0	2	2	1	0
866	2	0	0	0	0	0	0	2	1	1	1	0	0	4	0	0	1	0	0	0	1	1	0	0	0	0	1	0	0	1	1	1	0	0	0	0	0	0	0	2	0	0	0	0	4	3	1	2	0
867	0	1	0	0	2	0	1	2	0	0	1	1	0	1	0	1	0	0	0	0	1	1	0	0	0	3	0	0	1	0	0	1	0	0	0	1	0	1	0	0	0	0	2	4	1	4	1	1	0
868	0	0	1	0	0	0	0	0	0	0	0	0	0	0	2	0	0	0	0	0	0	0	0	0	0	0	0	0	0	0	0	0	0	1	0	0	0	0	0	0	0	0	0	0	2	0	0	0	0
869	0	0	0	0	0	0	0	0	0	0	0	0	0	0	0	0	0	0	0	0	0	0	0	0	0	0	0	0	0	0	0	0	0	0	0	0	0	0	0	0	0	0	0	0	0	0	0	0	0
870	0	0	0	0	0	0	0	1	1	0	0	0	0	0	3	0	0	0	0	0	0	0	0	0	0	0	0	0	0	0	6	0	0	0	0	2	0	0	1	0	0	0	0	4	0	0	1	0	0
871	0	0	0	0	0	0	0	0	0	0	0	0	0	0	0	0	0	0	0	0	0	0	0	3	0	0	0	0	0	0	0	0	0	0	0	0	0	0	0	0	0	0	0	6	0	2	0	0	0
872	0	0	0	2	0	0	0	0	0	0	2	0	0	0	0	1	0	2	0	0	0	0	0	0	0	0	3	2	0	0	4	0	0	0	0	0	0	0	0	0	0	0	0	0	0	0	1	0	0
873	0	0	0	0	0	0	0	0	0	0	0	0	0	0	3	0	0	0	0	0	0	0	0	0	1	1	1	0	0	0	1	0	0	0	0	0	0	0	0	0	0	0	0	1	0	0	0	1	0
874	0	0	0	0	0	0	0	0	0	0	0	0	0	0	2	0	1	0	0	0	0	0	0	0	0	0	0	0	0	0	0	0	0	0	0	0	0	0	0	0	0	0	0	1	0	0	0	0	0
875	0	0	0	0	0	0	0	0	0	0	0	0	0	0	0	0	0	0	0	0	0	0	0	0	0	0	0	0	0	0	0	0	0	0	0	0	0	0	0	0	0	0	0	0	0	0	0	0	0
876	0	0	0	1	0	0	1	0	0	0	0	0	0	0	0	0	0	0	0	0	0	0	6	6	5	0	0	0	0	0	0	0	0	0	0	1	0	0	0	0	0	1	0	0	0	2	0	0	0
877	0	0	0	0	0	0	0	0	0	0	0	0	0	0	0	0	0	0	0	0	0	0	0	0	0	0	0	0	0	0	0	0	0	0	0	0	0	0	0	0	0	0	0	0	0	0	0	0	0
878	0	0	0	0	0	0	0	0	0	0	0	0	0	0	2	0	0	0	0	0	0	0	0	0	0	0	0	0	0	0	0	0	0	0	0	0	0	0	0	0	0	0	0	0	2	0	0	0	0
879	0	0	0	0	0	0	0	0	0	0	0	0	0	0	0	0	0	0	0	0	0	0	0	0	0	0	0	0	0	0	0	0	0	0	0	0	0	0	0	0	0	0	0	0	0	0	0	0	0
880	0	0	0	0	0	0	0	0	0	0	0	0	0	0	0	0	0	0	0	0	0	0	0	0	0	0	0	0	0	0	0	0	0	0	0	0	0	0	0	0	0	0	0	0	0	0	0	0	0
881	0	3	2	0	0	0	0	0	5	0	0	0	0	0	3	0	0	0	0	0	3	0	0	0	0	0	0	0	0	0	0	0	0	0	0	0	0	0	0	0	0	0	0	0	6	0	0	0	0
882	0	0	0	2	0	0	0	0	0	0	0	0	0	0	3	0	0	0	0	0	0	0	0	0	0	0	0	0	0	2	0	0	0	0	0	0	2	0	0	0	0	0	2	3	0	0	0	0	0
883	0	0	0	0	0	0	0	0	0	0	0	0	0	0	2	0	0	0	0	0	0	0	0	0	0	0	0	0	0	0	0	0	0	0	0	0	0	0	0	0	0	0	0	0	0	4	1	0	0
884	0	4	0	3	1	0	0	0	0	1	0	0	0	1	2	0	1	0	2	0	1	0	1	0	0	2	0	0	1	1	1	1	2	0	0	2	0	0	0	0	0	0	1	0	6	1	1	1	0
885	3	3	1	1	0	1	2	4	2	1	1	0	1	0	0	0	0	1	0	1	0	0	0	0	0	0	1	0	0	1	0	0	1	0	0	0	1	0	0	0	1	0	0	4	6	0	0	2	0
886	1	1	0	0	0	2	1	0	0	0	0	0	0	0	0	0	0	2	0	0	0	0	1	1	0	1	0	0	0	0	0	1	0	0	0	0	0	1	0	1	0	0	0	6	3	2	0	1	0
887	0	4	0	0	0	0	0	1	1	0	0	0	0	1	0	1	0	0	0	0	0	1	1	0	0	1	0	1	1	4	1	0	0	0	1	0	1	0	0	0	1	1	1	1	4	0	1	0	0
888	2	6	2	0	1	0	1	2	1	0	0	0	0	0	0	2	6	1	2	0	1	0	0	0	1	1	1	0	0	0	1	1	0	0	0	0	0	0	0	0	0	0	0	0	2	6	1	5	0
889	0	0	0	0	0	0	0	6	1	0	0	0	1	0	0	0	0	2	0	1	1	0	0	0	1	0	1	0	0	0	0	1	0	3	0	1	1	0	0	0	0	0	1	0	1	0	2	0	0
890	0	0	0	0	0	0	0	0	0	0	0	0	0	0	0	1	0	0	0	0	0	0	0	0	0	0	0	0	0	0	0	0	0	0	0	0	0	0	0	0	0	0	0	1	0	0	5	0	0
891	0	1	0	2	0	1	0	0	0	0	0	1	1	0	0	1	0	1	0	1	0	0	1	0	0	1	0	0	0	0	0	1	0	0	0	0	0	0	0	0	1	0	0	2	1	1	0	1	0
892	0	0	0	0	0	0	0	0	0	0	0	0	0	0	0	0	0	0	0	0	0	0	0	0	0	0	0	0	0	1	0	2	0	0	0	0	0	0	0	0	0	1	0	0	3	1	0	5	0
893	3	0	0	0	0	3	0	1	0	0	0	0	0	0	0	0	1	1	0	0	1	0	0	1	1	0	0	0	0	1	0	1	0	0	0	0	0	0	0	0	0	0	0	4	1	0	1	1	0
894	0	0	0	0	0	3	3	1	0	0	0	0	0	0	0	0	0	0	0	0	0	0	0	0	0	0	0	0	0	0	0	0	0	0	0	0	0	0	0	0	0	0	0	0	0	0	0	5	0
895	2	0	0	0	0	2	0	0	0	2	0	0	0	0	2	0	0	1	0	0	5	0	0	0	0	0	0	0	2	0	2	0	0	0	2	0	0	0	0	0	0	0	2	0	0	0	0	2	0
896	0	0	0	0	0	0	0	0	0	0	0	0	0	0	0	0	0	0	0	0	0	0	0	0	0	0	0	0	0	0	0	5	0	0	0	0	0	0	0	0	0	0	1	0	0	0	0	0	0
897	0	0	0	0	0	0	0	0	0	0	0	0	0	0	0	0	0	0	0	0	0	0	0	0	0	0	0	0	0	0	0	5	0	0	0	0	0	0	0	0	0	0	0	0	0	0	0	0	0
898	0	0	0	0	0	0	0	0	0	0	0	0	0	0	0	0	0	0	0	0	0	0	0	0	0	0	0	0	0	0	0	0	0	0	0	0	0	0	0	0	0	0	0	5	0	0	0	3	0
899	0	0	0	0	0	0	0	0	0	0	0	0	0	0	0	0	0	0	0	0	0	0	0	0	0	0	0	0	0	0	0	5	0	0	0	0	0	0	0	0	0	0	0	0	0	0	0	0	0
900	0	0	0	0	0	0	0	0	0	0	0	0	0	0	0	0	0	0	0	0	0	0	0	0	0	0	0	0	0	2	2	5	0	0	1	3	0	0	0	0	2	0	0	0	4	0	0	2	0
901	2	0	0	1	0	0	0	0	0	1	0	0	1	1	0	0	1	0	2	0	0	0	0	0	0	5	3	5	3	0	0	3	0	0	0	3	0	0	2	0	0	0	3	1	4	1	3	0	0
902	0	0	0	0	0	0	0	0	0	0	0	0	0	0	0	0	0	0	0	0	0	0	0	0	1	0	0	0	0	0	0	0	0	0	0	0	0	0	0	0	0	0	0	0	0	0	0	0	0
903	0	1	0	0	0	0	0	0	0	0	0	0	0	0	0	0	0	0	0	0	0	0	0	0	2	0	0	4	0	0	0	1	0	1	3	1	3	3	0	0	0	0	5	1	1	0	3	0	0
904	0	0	3	0	0	0	0	0	0	0	0	0	0	0	0	0	0	2	0	0	0	0	0	0	0	3	0	5	0	0	0	0	0	0	0	0	0	0	0	0	0	0	3	3	0	0	0	0	0
905	1	0	0	0	0	1	0	0	4	0	0	1	0	0	1	0	0	0	0	0	0	0	0	0	0	0	0	0	0	0	0	2	1	0	1	0	0	0	0	0	0	0	0	0	1	5	0	1	0
906	0	0	0	0	0	0	0	0	0	0	0	0	0	0	2	0	0	0	0	0	0	0	0	0	0	0	0	0	0	0	0	2	0	0	0	0	0	0	0	0	0	0	0	5	0	0	0	0	0
907	0	0	0	0	0	1	1	3	0	0	0	1	0	0	0	1	0	2	0	0	0	0	0	0	0	0	0	0	0	1	0	0	1	0	1	0	0	0	0	0	0	0	1	1	2	5	0	2	0
908	0	0	0	0	0	1	1	0	1	0	0	1	0	1	0	0	0	0	0	0	0	1	2	0	0	0	0	1	0	1	1	0	0	0	0	0	0	0	0	0	0	0	5	1	0	1	2	2	0
909	0	1	0	0	0	0	0	0	0	0	0	0	0	4	0	0	0	0	0	0	0	2	0	0	0	0	0	0	0	0	1	1	0	1	0	0	0	0	0	0	0	0	0	2	0	1	5	1	0
910	0	1	0	0	0	1	0	0	0	0	0	2	2	2	0	0	0	0	0	0	0	0	0	0	2	0	0	1	0	0	0	0	5	0	0	0	0	0	0	0	0	0	1	5	1	3	3	0	0
911	0	0	0	0	0	0	3	0	1	0	0	0	0	1	0	1	2	0	0	0	0	1	0	0	1	0	1	0	0	1	1	0	0	0	1	0	0	0	0	0	0	0	4	2	2	5	1	1	0
912	5	3	2	0	0	0	0	0	0	0	0	0	0	0	0	0	0	0	0	0	0	0	0	0	0	0	0	0	0	0	0	0	0	0	0	0	0	0	0	0	0	0	0	0	0	0	0	0	0
913	0	0	0	0	0	1	0	0	0	0	0	1	2	0	2	0	0	2	0	0	0	0	0	0	0	0	0	0	0	0	0	1	0	1	1	0	1	2	0	0	0	0	0	2	5	0	5	0	0
914	0	0	0	0	0	0	0	0	0	0	0	0	0	0	0	0	0	0	0	0	0	0	0	0	0	0	0	0	0	2	0	2	0	0	0	0	0	0	0	0	0	0	0	0	0	5	2	0	0
915	3	2	1	0	1	1	0	1	0	0	0	0	0	2	0	0	0	1	0	3	4	0	0	0	0	2	1	1	0	1	1	1	2	1	1	0	0	0	0	0	0	0	5	0	0	0	1	0	0
916	0	0	1	1	1	0	2	3	0	0	0	3	0	2	1	0	0	1	2	0	0	0	0	0	0	0	0	0	0	0	0	0	0	1	1	0	4	0	0	0	0	0	0	3	5	1	3	0	0
917	0	1	0	0	0	0	0	0	0	0	0	0	0	0	1	0	1	0	0	0	0	0	0	0	0	0	1	1	0	0	0	0	0	0	0	0	0	0	0	0	0	0	0	0	0	5	0	0	0
918	0	0	0	0	0	0	1	1	0	0	0	0	1	0	1	0	0	1	0	0	0	0	2	0	0	0	0	0	0	0	0	0	0	0	0	1	0	1	0	0	1	0	0	2	2	1	0	1	0
919	0	0	0	0	0	0	0	0	0	1	0	0	0	0	0	0	1	0	0	0	0	0	0	0	3	1	0	0	1	0	0	0	1	0	0	0	1	0	0	0	0	0	0	2	5	0	4	0	0
920	4	2	0	0	3	0	2	0	0	0	0	0	0	0	2	5	0	4	0	0	0	0	0	0	0	0	2	0	0	2	0	0	4	0	0	0	0	0	0	1	0	0	0	4	0	2	4	0	0
921	0	0	1	1	0	0	0	0	0	0	0	0	1	0	0	0	1	0	0	0	0	0	0	0	0	1	0	1	2	3	0	0	0	0	0	1	0	0	2	0	0	1	0	0	1	3	2	5	0
922	0	0	0	1	1	2	1	0	0	0	0	1	0	0	0	0	0	1	0	0	0	0	1	0	0	1	0	1	0	0	0	0	0	0	0	0	0	0	0	0	0	0	1	2	5	4	0	3	0
923	0	1	1	1	0	3	1	1	2	0	1	0	0	0	0	1	2	2	0	0	2	2	0	0	0	1	1	0	0	0	1	1	2	0	1	0	0	0	0	0	1	0	1	2	0	1	0	0	0
924	0	0	0	0	0	0	0	0	0	0	0	0	0	0	0	0	0	0	0	0	0	0	0	0	0	0	0	0	0	0	0	0	0	2	0	0	0	0	0	0	0	0	0	3	3	0	4	5	0
925	0	0	0	0	1	1	2	1	0	0	0	0	0	0	1	0	1	0	2	0	0	0	0	0	0	0	1	0	1	0	0	0	0	0	0	0	0	0	0	0	0	0	0	1	0	0	1	5	0
926	0	0	0	0	0	0	0	0	0	0	0	1	0	0	0	0	0	0	0	0	0	0	0	0	0	0	0	0	0	0	0	0	1	0	0	0	0	0	0	0	0	0	0	0	0	0	0	5	0
927	0	0	0	0	0	0	0	0	0	0	0	0	0	0	0	0	0	0	0	0	0	0	0	0	0	0	0	0	0	0	0	5	0	0	0	0	0	0	0	0	0	0	0	0	0	0	0	0	0
928	0	0	0	0	0	0	0	0	1	0	0	0	0	0	0	0	0	0	3	0	0	0	0	0	0	0	0	0	1	0	0	0	0	0	0	0	0	1	0	0	0	0	5	3	0	0	0	0	0
929	0	0	1	0	1	0	1	0	0	0	0	0	0	0	0	0	0	1	0	0	0	0	0	1	0	1	0	0	0	0	0	0	1	1	0	0	0	0	0	0	1	0	0	4	0	0	5	0	0
930	1	0	0	0	0	1	0	0	0	0	0	0	0	0	0	1	0	0	0	1	2	0	0	0	0	1	0	0	0	1	1	0	1	1	0	0	0	1	0	0	0	0	0	3	1	1	0	1	0
931	0	0	1	0	0	2	0	1	0	0	0	0	0	0	0	0	0	1	0	0	0	0	1	0	0	0	1	0	0	0	0	0	1	0	0	0	1	1	0	0	1	0	0	0	0	0	0	5	0
932	0	0	0	0	0	1	0	0	0	0	1	1	0	0	0	0	0	1	0	0	0	0	0	0	0	5	0	1	0	0	0	1	1	0	0	0	0	0	1	0	0	0	0	1	3	2	1	3	0
933	0	0	0	0	0	0	0	0	0	0	0	0	0	0	0	0	0	0	0	0	0	0	0	0	0	0	0	0	4	0	0	0	0	0	0	0	0	0	0	0	0	0	0	2	0	0	0	0	0
934	0	0	0	0	0	0	0	0	0	0	0	0	0	0	1	0	0	0	1	0	0	0	0	0	0	0	0	0	0	0	0	0	0	0	0	1	0	1	0	1	0	0	0	1	2	5	0	0	0
935	0	0	0	0	0	0	0	0	2	0	0	0	0	0	0	0	0	0	0	0	0	0	0	0	0	0	0	0	0	3	0	0	0	0	0	0	0	0	0	0	0	0	0	0	2	3	0	0	0
936	0	0	0	0	0	0	0	0	0	0	0	0	0	0	0	0	0	0	0	0	0	0	0	0	0	0	0	0	0	2	0	2	0	0	0	0	0	0	0	0	0	0	1	0	0	1	0	5	0
937	0	0	0	0	0	1	1	4	0	0	1	3	0	0	0	0	2	2	0	1	0	1	0	0	0	0	0	0	0	0	1	0	0	0	0	0	0	2	0	0	0	0	2	1	5	1	0	2	0
938	0	0	0	0	0	0	1	0	0	0	0	0	0	0	0	0	1	5	1	0	0	0	0	2	0	0	0	0	1	1	1	1	1	0	0	0	0	0	0	0	0	0	0	0	0	1	0	4	0
939	0	0	0	0	0	0	1	0	0	0	0	0	0	0	0	5	0	0	0	0	0	0	0	0	0	1	0	0	0	1	0	0	0	0	0	0	0	0	0	0	0	0	1	0	0	0	0	1	0
940	0	0	0	0	0	0	0	0	0	0	0	0	0	0	0	0	5	0	0	0	0	0	0	0	0	0	0	1	0	0	0	0	0	0	0	0	0	0	0	0	0	0	1	1	0	0	1	4	0
941	0	0	0	0	0	0	0	0	0	0	0	0	0	0	0	4	0	0	0	0	0	0	0	0	5	0	0	0	0	0	0	2	0	0	0	0	2	0	0	0	0	0	0	4	2	3	0	0	0
942	0	0	0	0	0	0	0	0	0	0	0	0	0	0	0	0	0	0	0	0	0	0	0	0	0	0	0	0	0	0	0	0	0	0	0	0	0	0	0	0	0	0	0	5	0	0	0	0	0
943	0	2	0	0	0	1	0	0	1	0	1	0	0	0	0	0	0	1	0	0	0	0	0	0	0	1	0	1	0	0	0	0	0	0	0	0	0	0	1	0	0	0	3	1	1	5	0	0	0
944	0	2	0	1	0	0	0	0	0	0	0	0	0	0	0	0	0	0	0	0	0	0	0	0	0	0	0	0	0	0	0	0	0	0	0	0	0	0	0	0	0	0	1	0	5	0	0	0	0
945	0	0	0	0	0	0	0	0	0	0	0	0	0	0	2	0	0	0	0	0	0	0	0	5	2	0	0	0	0	0	0	0	0	0	0	0	0	0	0	0	0	0	0	0	0	1	0	1	0
946	0	0	0	3	0	0	0	0	0	0	0	0	0	0	0	0	0	0	0	0	0	0	0	0	0	0	0	0	0	0	0	0	0	0	0	3	0	0	0	0	0	0	0	0	5	0	0	0	0
947	0	0	0	0	0	0	0	0	0	0	0	0	0	0	0	0	0	5	0	0	0	0	0	0	0	0	0	0	0	0	0	0	0	0	0	0	0	0	0	0	0	0	0	0	0	0	0	0	0
948	0	0	0	0	0	0	0	0	0	0	0	0	0	0	5	0	0	0	0	0	0	0	0	0	0	0	0	0	0	0	0	0	0	0	0	0	0	0	0	0	0	0	0	0	0	0	0	0	0
949	2	0	0	0	1	0	0	0	0	0	0	0	1	0	0	0	2	0	0	0	0	0	0	0	4	2	2	0	0	0	0	0	0	1	1	0	0	0	1	0	0	0	2	5	1	2	4	0	0
950	0	0	2	0	0	0	0	0	0	0	0	0	0	0	1	0	0	0	0	2	0	0	0	0	0	0	1	5	3	0	0	0	0	0	0	0	1	0	0	0	0	0	0	1	1	1	1	0	0
951	0	0	0	0	0	0	0	0	0	0	0	0	0	0	0	0	0	0	0	0	0	0	0	0	5	0	0	0	0	0	0	0	0	0	0	0	0	0	2	0	0	0	0	0	0	3	0	0	0
952	1	0	0	0	0	0	0	0	0	0	0	0	0	0	0	0	0	0	0	0	0	0	0	0	0	1	0	0	0	0	0	1	0	0	0	0	0	0	0	0	0	0	0	5	0	2	0	3	0
953	1	0	0	0	0	1	0	0	0	1	0	0	1	0	0	0	0	1	0	0	0	0	0	0	1	0	1	0	0	0	1	1	0	0	0	0	0	1	0	0	0	0	0	1	5	1	0	0	0
954	0	0	1	0	0	0	1	0	0	0	0	1	0	0	1	0	0	0	2	1	1	0	0	0	2	0	0	1	0	0	0	4	1	0	0	0	0	0	0	0	1	0	0	1	5	0	1	1	0
955	1	1	0	1	1	0	0	0	3	0	0	2	0	0	0	1	0	0	0	0	0	0	0	1	2	0	0	0	0	0	1	0	0	1	0	0	0	0	0	0	1	0	0	1	5	0	0	0	0
956	0	0	0	0	0	0	0	0	0	0	0	0	0	0	0	0	0	0	0	0	0	0	0	0	0	0	0	0	0	0	0	0	0	0	0	0	0	0	0	0	0	0	0	0	0	0	0	0	0
957	0	0	0	0	0	2	5	0	0	0	0	0	0	0	0	0	0	0	0	0	0	0	0	0	0	0	0	0	0	0	0	0	0	0	0	0	0	0	0	0	0	0	5	0	0	0	0	0	0
958	0	1	1	1	0	0	3	0	5	0	0	1	2	0	4	0	1	0	0	0	0	0	0	0	0	1	0	2	3	4	2	0	0	0	0	3	0	0	0	0	1	0	1	4	1	0	0	1	0
959	0	0	0	0	0	2	2	5	0	0	0	0	0	2	2	0	0	0	0	0	0	0	0	0	0	0	0	0	2	0	0	0	0	0	0	0	0	0	0	0	0	0	0	0	0	0	0	0	0
960	0	0	0	0	0	4	4	0	5	0	0	0	0	0	0	0	0	0	0	0	0	0	0	0	0	0	4	5	0	0	0	4	3	0	0	0	0	0	0	0	0	0	0	0	0	0	0	0	0
961	0	0	0	0	0	0	0	0	0	0	0	0	0	0	5	0	0	0	0	0	0	0	0	0	0	0	0	0	0	0	0	0	0	0	0	0	0	0	0	0	0	0	0	0	0	0	0	0	0
962	0	0	0	0	0	0	2	2	0	0	0	0	0	0	0	0	0	0	0	0	0	0	0	0	0	4	2	2	2	0	2	0	0	0	0	0	0	0	0	0	0	0	0	0	0	0	4	0	0
963	0	0	0	0	0	0	0	0	0	0	0	0	0	0	5	0	0	0	0	0	0	0	0	0	0	0	0	0	0	0	0	0	0	0	0	0	0	0	0	0	0	0	0	0	0	0	0	0	0
964	0	0	0	1	0	0	2	0	0	0	0	0	0	0	5	0	0	0	0	1	0	0	0	0	0	0	0	0	1	1	0	0	0	2	0	0	0	0	0	1	2	0	0	3	0	0	0	1	0
965	0	0	0	0	0	0	4	0	0	0	0	2	0	0	0	0	0	0	0	2	0	0	0	0	0	0	3	3	0	2	0	2	0	0	0	0	0	0	0	0	0	0	2	5	0	0	0	0	0
966	0	0	0	0	0	1	0	0	0	0	0	0	0	0	1	0	0	1	0	0	0	0	0	0	0	0	0	0	0	1	0	1	0	0	0	0	1	0	0	0	1	0	0	2	0	0	0	0	0
967	0	0	0	0	0	0	0	0	1	0	0	1	0	0	4	0	0	0	0	0	0	0	0	0	0	0	1	0	0	0	0	0	0	0	0	0	0	0	1	0	0	0	0	0	3	0	0	0	0
968	0	0	0	0	0	0	0	0	0	0	0	0	0	0	0	0	0	0	0	0	0	0	0	0	0	0	0	0	1	0	1	0	0	0	0	0	0	0	0	0	1	0	0	0	0	0	0	0	0
969	0	0	0	0	0	0	0	0	0	0	0	0	0	0	2	0	0	0	0	0	0	0	0	0	0	0	0	1	0	0	0	0	0	0	0	0	0	0	0	0	0	0	0	0	2	0	0	1	0
970	0	0	0	0	0	0	0	0	0	0	0	0	0	0	0	0	0	0	0	0	0	0	0	0	0	0	0	3	0	0	0	0	0	0	0	0	0	0	0	0	0	0	0	0	0	0	0	0	0
971	0	0	0	0	0	1	0	0	0	0	0	0	1	0	1	0	0	0	0	0	0	0	0	0	0	1	0	0	0	0	0	0	0	0	0	0	0	0	0	0	0	0	1	0	0	0	0	0	0
972	0	0	0	0	0	0	0	0	0	0	0	0	0	0	0	0	0	0	0	0	0	0	0	0	0	0	0	0	0	0	0	0	0	0	0	0	0	0	0	0	0	0	0	0	0	0	0	0	0
973	0	0	0	0	0	0	0	0	0	0	0	0	0	0	0	0	0	0	0	0	0	0	0	0	0	0	0	0	0	0	0	0	0	0	0	0	0	0	0	0	0	5	3	3	0	0	0	0	0
974	3	1	1	0	0	0	0	0	0	0	0	0	0	0	2	0	0	0	1	0	0	0	0	0	0	1	0	0	0	0	0	0	0	0	0	0	0	0	0	0	0	0	0	0	0	0	0	0	0
975	2	0	0	0	0	2	0	0	0	0	0	0	0	0	0	1	0	0	0	0	0	0	0	0	0	0	0	0	0	0	0	0	0	0	0	0	0	0	0	0	2	0	0	2	0	0	0	0	0
976	0	0	1	0	0	0	0	0	0	0	0	0	0	0	0	0	0	0	0	0	0	0	0	0	0	0	0	0	2	0	0	0	1	0	0	0	0	0	0	0	0	0	0	0	0	0	0	0	0
977	0	0	0	0	0	0	0	0	0	0	0	0	0	0	0	0	0	0	0	0	0	0	0	0	0	0	0	0	0	0	0	0	0	0	0	0	1	0	0	0	0	0	0	5	0	0	0	0	0
978	0	0	0	0	2	0	0	5	2	0	0	0	0	0	0	0	1	2	1	1	0	0	0	0	0	0	1	0	0	0	0	0	0	1	0	0	0	0	0	0	0	0	0	0	0	1	1	0	0
979	1	0	0	0	0	0	1	0	0	0	0	0	0	0	0	0	0	3	0	0	4	0	0	0	0	0	0	0	0	0	1	0	1	0	0	0	0	0	0	0	0	0	0	1	1	3	1	0	0
980	1	0	0	0	3	0	0	4	0	2	0	0	0	0	0	1	0	1	0	0	0	0	0	0	0	1	0	0	0	0	0	2	0	0	0	0	0	4	0	0	2	0	0	0	1	2	0	1	0
981	0	0	0	0	0	0	0	2	0	0	0	0	1	1	0	0	0	3	0	0	0	0	0	0	0	0	0	0	0	0	0	0	0	0	0	0	0	0	0	0	0	0	0	0	3	4	1	0	0
982	0	0	0	0	0	0	0	0	0	0	0	0	0	0	1	0	1	0	0	0	0	0	0	0	0	0	0	0	0	0	0	0	0	0	0	0	1	0	0	0	3	0	0	0	1	0	0	1	0
983	1	0	0	0	0	0	0	0	0	0	1	0	0	0	0	0	1	0	0	0	0	0	0	0	2	0	0	0	1	0	0	1	0	0	1	0	1	1	0	0	0	0	4	4	0	0	1	1	0
984	0	0	0	0	0	0	0	2	4	0	0	0	0	1	1	1	0	0	0	0	0	0	0	0	1	0	0	0	0	0	0	0	1	0	0	1	0	0	0	0	1	0	0	0	0	0	1	1	0
985	0	3	0	1	0	0	2	0	0	0	0	0	0	0	0	0	0	0	0	0	0	1	0	0	1	1	1	4	0	0	0	1	0	0	0	2	0	1	0	1	0	0	0	2	1	0	1	1	0
986	0	4	0	0	1	0	0	0	0	0	0	0	0	0	1	0	0	4	0	0	0	0	0	0	0	0	0	0	0	1	1	1	0	0	0	0	0	0	0	0	0	0	0	1	2	0	0	0	0
987	0	0	0	0	0	2	0	0	0	0	0	1	1	1	2	0	2	0	1	0	0	0	0	0	0	0	0	4	3	1	0	1	0	0	0	0	0	0	0	0	0	0	0	1	0	1	0	0	0
988	0	0	0	0	0	0	0	0	0	0	0	0	0	0	0	0	0	0	0	0	0	0	0	0	0	0	0	0	0	1	1	4	0	0	0	0	0	0	0	0	0	0	0	0	1	0	0	0	0
989	0	3	0	0	0	0	0	0	0	0	0	0	0	0	0	0	0	0	0	0	0	0	0	0	0	0	0	0	0	0	0	4	0	0	0	3	0	0	0	0	0	0	0	0	0	0	0	3	0
990	0	0	0	0	0	0	0	0	0	0	0	0	0	0	0	0	4	0	0	0	0	0	0	0	0	0	0	0	0	0	0	0	0	0	0	0	0	0	0	0	0	0	0	0	0	0	0	0	0
991	2	0	0	0	0	0	0	0	0	0	0	0	0	0	0	0	0	0	0	0	0	0	0	0	0	0	0	0	0	0	0	0	0	0	0	0	0	0	4	0	0	0	0	0	0	0	0	4	0
992	1	4	0	2	2	0	0	0	0	0	0	0	0	0	0	0	1	0	0	1	0	0	1	0	0	0	0	0	0	1	0	0	0	0	0	0	0	0	0	0	1	1	2	0	0	0	1	0	0
993	0	0	0	0	0	0	0	0	0	0	1	0	0	0	0	0	0	0	0	0	0	0	0	0	0	0	0	0	0	0	0	0	0	0	0	0	0	0	0	0	0	0	0	2	0	0	0	4	0
994	0	0	0	0	0	0	0	0	0	0	0	0	0	0	0	0	0	0	0	0	0	0	0	0	0	4	2	3	0	0	0	0	0	0	0	0	0	0	0	0	0	0	0	0	0	0	0	0	0
995	0	0	0	0	0	0	0	0	0	0	0	0	0	0	0	0	0	0	0	0	0	0	0	0	0	0	0	4	0	0	0	0	0	0	0	0	0	0	0	0	0	0	0	0	0	0	0	0	0
996	0	0	0	0	0	0	1	0	0	0	0	0	1	0	0	0	0	0	0	0	0	0	0	0	0	0	0	2	1	0	0	0	4	0	3	0	0	0	0	0	0	0	1	0	0	2	2	0	0
997	0	0	0	0	0	0	4	0	0	0	0	0	0	0	0	0	0	1	0	1	0	0	0	0	0	0	0	0	0	0	0	0	0	0	0	0	0	0	0	0	0	0	0	2	1	0	0	1	0
998	0	2	0	0	0	2	4	0	1	0	3	0	0	0	0	1	1	3	1	1	0	1	1	0	0	0	0	0	0	0	0	1	0	0	0	0	0	0	0	0	2	1	1	4	1	3	1	1	0
999	0	0	0	0	0	0	0	0	0	0	0	1	0	0	0	0	0	0	0	0	0	0	0	0	0	0	0	0	1	0	0	0	0	0	0	0	0	0	0	0	0	0	0	4	0	0	0	0	0
1000	4	1	0	1	0	2	0	1	0	0	2	1	0	1	1	0	0	0	1	0	1	2	0	1	0	0	0	0	1	0	0	0	2	1	0	2	0	0	0	1	1	0	1	3	2	1	1	1	0
1001	0	4	0	0	0	0	0	0	4	0	0	0	0	0	0	0	0	0	0	0	0	0	0	0	0	0	0	0	0	0	0	0	0	0	4	0	0	0	0	0	0	0	0	3	0	0	0	0	0
1002	0	2	0	4	2	0	0	0	0	0	0	0	0	0	0	0	0	0	1	0	0	2	0	0	2	0	0	0	0	0	0	0	0	0	2	0	2	0	0	0	1	0	0	2	0	4	0	0	0
1003	0	0	0	0	0	0	0	0	0	0	0	0	0	0	0	0	0	0	0	0	0	0	0	0	0	0	0	0	0	0	0	0	0	0	0	0	0	4	0	0	0	0	0	0	0	0	4	0	0
1004	0	0	1	0	0	0	1	1	0	0	1	0	0	0	0	0	2	0	0	2	0	1	0	0	1	0	0	1	0	0	0	1	0	0	0	0	1	0	0	1	0	0	1	4	0	1	0	0	0
1005	0	0	0	0	0	1	1	1	0	0	0	0	0	0	0	0	0	0	0	0	0	0	1	0	0	0	0	0	0	0	3	0	0	0	2	0	1	0	0	0	0	0	1	4	1	0	1	0	0
1006	0	0	0	0	0	0	0	1	1	0	0	1	0	0	0	0	0	0	0	0	0	1	0	0	0	1	0	0	0	0	0	0	0	0	1	0	0	0	0	0	0	0	1	1	3	0	0	0	0
1007	0	0	0	0	0	1	0	0	2	0	0	1	0	0	0	0	0	0	0	0	3	0	0	2	3	0	0	0	4	0	0	0	0	0	0	0	0	0	0	0	0	0	0	0	0	1	0	0	0
1008	0	0	0	0	0	0	0	0	0	0	0	0	0	0	0	0	0	0	0	0	0	0	0	0	0	0	0	0	0	0	0	0	0	0	0	0	0	0	0	0	0	0	0	0	0	4	0	0	0
1009	0	1	0	1	1	0	4	0	3	0	0	2	0	0	1	1	2	0	0	0	1	0	1	1	3	3	0	1	1	1	1	0	1	0	1	4	0	0	2	0	0	0	2	4	0	0	3	2	0
1010	0	1	0	0	0	2	0	0	1	0	1	0	1	0	0	3	2	2	0	0	1	1	0	0	1	0	1	0	0	0	2	2	0	0	0	0	1	0	0	0	0	0	1	2	2	1	1	0	0
1011	0	0	0	0	1	0	1	0	0	0	0	0	0	0	0	0	0	0	0	0	0	0	0	2	1	0	0	0	0	0	0	0	2	2	2	1	0	0	0	0	0	0	3	4	0	0	0	0	0
1012	0	0	0	2	0	0	1	0	0	0	1	0	0	0	4	0	0	0	0	0	0	0	0	0	0	0	0	0	0	0	0	0	0	0	0	0	0	0	0	0	0	0	1	0	0	1	0	3	0
1013	0	0	0	0	0	0	0	0	0	0	0	0	0	0	0	0	0	0	0	0	0	0	0	0	0	0	0	0	0	0	0	0	0	0	0	0	0	0	0	0	0	0	0	0	0	0	0	1	0
1014	0	2	0	0	0	0	0	0	0	0	0	0	0	0	1	1	0	0	0	0	0	0	0	0	0	0	0	0	0	0	0	0	0	0	0	0	0	0	0	0	0	0	1	1	1	1	0	0	0
1015	0	2	0	1	0	4	0	2	0	0	0	0	0	0	0	0	2	0	0	0	0	0	0	0	0	2	2	0	0	2	0	0	0	0	0	0	0	0	0	0	0	0	0	0	2	2	0	3	0
1016	0	0	0	0	0	0	0	0	0	0	0	0	0	0	0	0	0	0	0	0	0	0	0	0	0	0	1	0	0	0	0	1	0	0	0	0	0	1	0	0	0	0	0	0	2	0	0	4	0
1017	0	0	0	0	0	0	0	0	0	0	0	0	0	2	0	0	0	0	2	0	0	0	0	0	0	0	0	0	0	0	0	0	0	0	0	0	0	0	0	0	0	0	0	0	0	4	0	2	0
1018	0	1	0	0	0	0	0	0	0	0	0	0	0	0	0	0	0	1	0	0	0	0	0	0	0	0	0	0	1	0	0	0	0	0	0	0	0	0	0	0	0	0	1	0	0	0	0	2	0
1019	0	0	0	0	0	0	0	0	0	0	0	0	0	0	3	0	0	0	0	2	0	2	0	0	3	0	0	0	0	0	0	0	0	0	0	0	0	0	0	0	2	0	0	0	4	0	0	4	0
1020	2	0	0	0	0	0	0	0	0	0	0	0	0	0	0	0	0	0	0	0	0	0	0	0	0	0	0	0	0	0	0	0	0	0	0	0	0	0	0	0	0	0	0	0	4	0	0	0	0
1021	0	0	0	0	1	0	0	0	0	0	0	0	0	0	0	0	0	0	0	0	0	1	0	0	0	0	0	0	0	0	0	0	0	0	0	0	0	1	1	0	0	0	0	4	0	1	1	0	0
1022	0	0	0	0	0	0	0	0	0	0	0	0	0	0	0	0	0	0	1	0	0	0	0	0	0	0	0	0	0	0	1	0	0	0	0	0	0	0	0	0	0	0	1	0	1	0	0	4	0
1023	4	3	0	0	0	0	0	0	1	0	0	0	0	0	0	0	0	1	2	0	1	0	0	1	0	0	0	0	1	0	0	0	1	0	0	0	0	0	0	0	0	0	3	3	3	0	0	3	0
1024	1	1	1	0	0	1	1	0	0	0	0	0	0	0	0	1	0	0	0	0	0	0	0	0	0	1	0	0	1	0	0	0	0	0	0	1	0	0	0	0	0	0	1	1	0	0	0	4	0
1025	0	0	0	0	0	0	0	0	0	0	0	0	0	0	0	0	0	0	0	0	0	0	0	0	0	0	0	0	0	0	0	0	0	0	0	0	0	0	0	0	0	0	4	0	0	0	0	0	0
1026	0	0	0	0	0	0	0	0	0	0	0	0	0	0	0	0	0	0	0	0	1	0	0	0	0	0	0	0	0	0	0	0	0	0	0	0	4	0	0	0	0	0	0	0	0	0	0	0	0
1027	1	0	0	1	0	0	1	0	0	0	0	0	0	0	3	3	0	1	1	0	1	0	0	0	0	0	0	1	1	3	0	0	4	0	0	0	3	0	0	0	0	0	1	3	1	1	4	0	0
1028	0	0	0	1	1	0	1	0	0	0	0	0	0	0	0	0	0	0	0	0	0	0	0	0	0	0	0	0	0	0	0	0	0	0	1	0	0	0	0	0	1	0	4	2	0	0	1	1	0
1029	0	0	0	0	0	0	0	3	1	0	0	0	0	0	0	1	1	0	0	0	0	0	0	1	0	1	0	0	0	0	0	0	0	0	0	0	0	0	0	0	0	0	3	1	0	2	2	1	0
1030	0	0	0	0	0	0	0	0	0	0	0	1	0	1	0	1	1	1	1	0	0	0	0	0	0	0	0	1	1	3	3	1	0	0	0	0	0	0	0	0	0	0	0	0	1	1	1	0	0
1031	0	0	0	0	0	0	0	0	0	0	0	0	0	0	0	0	4	1	0	0	0	0	0	0	1	0	0	0	0	0	0	0	0	0	0	0	0	0	0	0	0	0	0	0	0	1	0	0	0
1032	0	0	0	0	0	0	0	0	0	0	0	0	0	0	0	0	0	0	0	0	0	0	1	0	0	0	0	0	0	0	0	0	0	0	0	0	1	0	0	0	0	0	0	4	0	2	0	0	0
1033	0	0	0	0	0	0	0	0	0	0	0	0	0	0	0	0	0	0	0	0	1	0	0	1	0	0	0	0	0	0	0	0	1	0	0	0	1	0	0	0	0	0	0	0	0	1	1	4	0
1034	0	0	0	0	0	0	1	1	0	0	0	0	0	0	2	0	0	0	0	0	0	0	0	0	1	0	0	0	0	0	0	1	0	0	0	0	1	0	0	0	0	0	0	4	1	3	0	0	0
1035	0	0	0	0	0	0	0	0	0	0	0	0	0	0	0	0	2	2	0	0	0	0	1	0	0	0	0	0	0	0	3	4	2	0	0	0	0	0	1	0	0	0	0	2	0	0	0	0	0
1036	0	0	1	0	1	3	0	0	4	0	0	0	0	0	0	1	1	0	0	0	0	0	0	2	0	0	0	0	0	2	0	0	0	0	0	0	0	0	0	0	0	0	0	1	1	1	3	0	0
1037	0	0	0	0	0	0	0	0	0	0	0	0	0	0	2	0	0	0	0	0	1	0	0	0	0	0	0	0	0	0	0	0	0	0	1	0	1	2	0	0	0	0	2	0	4	0	0	0	0
1038	0	0	0	0	0	0	1	0	0	0	0	0	0	0	0	0	0	0	0	0	0	0	3	0	0	0	0	0	0	0	0	0	0	0	0	0	0	0	0	2	0	0	2	4	0	2	0	0	0
1039	1	1	0	1	0	0	1	2	0	0	0	0	0	0	2	0	0	0	0	2	0	0	0	0	0	3	1	1	4	2	1	2	0	0	0	0	0	0	1	0	0	0	0	1	0	3	2	0	0
1040	0	0	0	0	0	0	1	0	0	0	0	0	0	0	0	1	0	0	0	0	0	0	0	0	0	0	1	1	0	0	0	0	0	0	1	1	0	0	0	0	0	0	1	0	0	4	0	0	0
1041	0	0	0	2	0	0	0	0	0	0	0	0	0	0	0	1	0	0	1	0	0	0	2	4	0	0	0	0	0	0	0	2	0	0	0	2	0	0	0	0	0	0	0	0	1	0	0	1	0
1042	0	0	0	0	0	0	0	0	0	0	0	0	0	0	0	0	0	1	0	0	0	0	0	0	0	0	0	0	0	0	0	0	1	0	0	0	0	0	0	0	0	0	0	4	0	2	2	0	0
1043	0	0	0	0	0	0	0	0	0	0	0	0	0	0	0	0	0	1	0	0	0	0	0	0	2	0	3	1	0	0	0	0	0	0	0	0	0	0	0	0	0	0	1	1	1	0	0	4	0
1044	0	1	0	0	0	0	1	2	0	0	0	0	1	0	0	0	1	0	0	0	0	0	1	0	0	3	0	0	0	0	1	0	0	2	0	0	0	0	0	0	0	0	0	1	0	3	3	1	0
1045	0	0	0	0	3	0	0	0	1	0	0	0	0	0	0	0	1	0	0	0	0	1	0	0	0	0	0	0	1	0	0	0	1	0	0	0	0	1	0	0	0	0	0	1	1	1	1	3	0
1046	0	1	0	0	0	0	0	0	0	0	0	0	0	0	0	0	0	0	0	1	0	0	1	0	0	0	0	0	1	0	0	0	0	1	1	0	0	0	0	0	0	0	1	1	0	0	0	0	0
1047	0	0	0	0	0	0	0	0	0	0	0	0	0	0	1	0	4	1	0	0	0	0	0	0	0	0	0	0	0	0	1	0	2	0	0	0	0	0	0	0	0	0	0	1	1	0	0	0	0
1048	0	1	0	0	0	0	0	0	1	0	0	0	1	0	0	0	0	0	0	2	0	0	0	1	0	1	0	0	2	1	0	0	2	0	0	1	0	0	0	0	0	0	0	0	4	0	2	1	0
1049	0	0	0	0	0	0	0	0	0	0	0	0	0	0	0	0	0	0	0	0	4	0	0	0	0	0	0	0	0	0	0	0	0	0	0	0	0	0	0	0	0	0	0	0	0	4	0	0	0
1050	0	0	0	0	0	0	0	0	0	0	0	0	0	0	0	0	0	0	0	0	4	0	0	0	0	0	0	0	0	0	0	0	0	0	0	0	3	0	0	0	0	0	0	3	0	0	0	0	0
1051	0	0	0	0	0	0	0	0	0	0	0	0	0	0	0	0	0	0	0	0	0	0	0	0	0	0	0	0	0	4	0	0	0	0	0	0	0	0	0	0	0	0	0	0	0	0	0	0	0
1052	0	0	0	0	0	0	0	0	0	0	0	0	0	0	0	0	0	0	0	0	0	0	0	0	0	0	0	0	0	0	0	0	0	0	0	0	0	1	0	0	0	0	0	0	4	0	0	1	0
1053	0	0	0	0	0	0	0	0	0	0	0	0	0	0	0	0	0	0	0	0	0	0	0	0	0	0	0	0	0	0	0	0	0	0	0	0	0	0	0	0	0	0	0	0	4	0	0	0	0
1054	0	0	0	0	0	0	0	0	0	4	0	0	0	0	0	1	0	0	0	0	0	1	0	0	0	0	0	0	0	0	0	0	0	1	0	0	0	0	0	0	0	0	1	0	0	0	0	4	0
1055	0	0	0	0	0	1	0	0	0	0	0	0	0	0	0	0	4	0	0	0	0	0	0	0	0	0	0	0	0	0	0	0	0	0	0	0	0	0	0	0	0	0	0	0	0	0	0	0	0
1056	0	2	0	1	0	0	0	0	1	4	2	0	0	0	0	0	0	0	0	0	0	0	0	0	0	0	0	0	0	0	0	0	3	0	0	0	1	0	0	0	0	0	0	1	0	0	0	2	0
1057	0	0	0	0	0	0	0	0	0	0	0	0	0	0	0	0	0	0	0	0	0	1	0	0	1	1	0	0	0	0	0	0	0	0	0	0	0	0	0	0	1	0	1	1	0	4	0	0	0
1058	0	0	0	0	0	0	0	0	0	0	0	0	0	0	0	0	0	0	0	0	0	0	0	0	0	0	0	0	0	0	0	0	0	0	0	0	0	0	0	0	0	0	4	1	0	0	0	0	0
1059	0	0	1	0	1	0	0	0	0	0	0	0	0	0	0	1	1	0	0	0	0	0	0	0	0	0	1	0	0	0	1	0	0	0	1	0	0	0	0	0	0	0	1	4	1	0	2	2	0
1060	0	0	0	0	0	1	0	0	0	0	0	0	0	0	0	0	1	0	1	0	0	0	0	0	0	0	0	0	1	0	0	0	0	0	0	0	0	0	0	0	0	0	0	1	0	0	0	1	0
1061	0	0	0	0	0	0	0	1	0	0	0	0	0	0	0	0	0	0	0	0	0	0	0	0	0	0	0	0	0	0	0	0	1	0	0	1	0	0	0	1	0	0	0	4	0	0	0	0	0
1062	0	0	0	0	0	0	0	2	0	0	1	1	0	1	4	0	0	0	0	0	0	0	0	0	0	2	0	0	0	2	1	0	2	2	3	0	2	2	0	0	0	0	0	0	2	1	0	0	0
1063	0	0	1	0	0	0	0	0	0	0	0	1	0	0	1	0	0	0	0	0	0	0	0	0	0	0	0	1	0	1	0	1	0	0	0	0	0	0	0	0	0	0	0	1	0	0	0	0	0
1064	1	1	0	0	0	0	0	0	0	0	0	0	0	0	0	0	0	0	0	0	0	0	0	0	0	0	0	0	0	0	0	0	0	0	0	0	0	0	0	0	0	0	0	0	0	0	0	0	0
1065	0	0	0	0	0	0	0	0	0	0	0	0	0	0	0	0	0	0	0	0	0	0	0	0	0	0	0	0	0	0	0	0	0	0	0	0	0	0	0	0	0	0	0	0	0	0	0	0	0
1066	0	0	0	0	0	0	0	0	1	0	0	0	0	0	0	0	1	0	1	0	0	0	0	0	0	0	1	3	1	1	1	4	0	0	0	0	0	0	0	0	0	0	0	3	0	0	0	0	0
1067	0	0	0	0	0	0	0	0	0	4	0	0	0	0	0	0	0	0	0	0	0	0	0	0	0	0	0	0	0	0	0	0	0	0	0	0	0	0	0	0	0	0	0	0	0	0	0	0	0
1068	0	0	0	0	0	0	0	0	0	0	0	0	0	0	0	0	0	0	0	0	0	0	0	0	0	2	0	0	0	0	0	0	0	0	0	0	0	0	0	0	0	0	0	4	0	0	0	0	0
1069	0	0	0	0	0	0	0	0	0	0	0	0	0	0	0	0	0	0	0	0	0	0	0	0	0	2	0	0	0	0	0	0	0	0	0	4	0	0	0	0	0	0	0	0	0	0	0	0	0
1070	0	0	0	0	0	0	0	0	0	0	0	0	0	0	0	0	0	0	0	0	0	0	0	0	0	0	0	0	0	0	4	0	0	0	0	0	0	0	0	0	0	0	0	0	0	0	0	0	0
1071	0	0	0	0	0	0	0	0	0	0	0	0	0	0	0	0	0	0	0	0	0	0	0	0	0	0	0	0	0	0	0	4	0	0	0	0	0	0	0	0	0	0	0	0	0	0	0	0	0
1072	0	0	0	0	0	0	0	0	0	0	0	0	0	0	0	0	0	0	0	0	0	0	0	0	0	0	0	0	0	0	0	0	0	0	0	4	0	0	0	0	0	0	0	0	0	0	0	0	0
1073	0	0	0	0	0	0	0	0	0	0	0	0	0	0	0	0	0	0	0	0	0	0	0	0	0	0	0	0	0	0	0	0	0	0	0	0	0	0	0	0	0	0	4	0	0	0	0	0	0
1074	0	0	0	0	0	0	1	0	0	0	0	0	0	0	0	0	0	0	0	0	0	0	1	0	0	0	0	0	0	0	0	0	0	0	0	0	0	0	0	0	0	1	0	1	0	0	1	0	0
1075	0	0	0	0	0	0	0	0	0	0	0	0	0	0	0	0	0	0	0	0	0	0	0	0	0	0	0	0	0	0	0	0	0	0	0	0	0	0	0	0	0	0	0	0	0	0	0	0	0
1076	0	0	0	0	0	0	0	0	0	0	0	0	1	0	0	0	0	0	0	0	0	0	0	0	0	0	0	0	0	0	1	0	0	0	0	0	0	1	1	0	0	1	0	1	0	1	0	0	0
1077	0	0	0	0	0	0	0	0	0	0	0	0	0	0	0	0	0	0	0	0	0	0	0	0	0	0	0	0	0	0	0	0	0	0	0	0	0	0	0	0	0	0	0	0	0	0	0	0	0
1078	0	2	0	0	0	0	0	0	0	0	0	0	0	0	0	0	0	0	0	0	0	0	0	0	0	0	0	0	0	2	0	0	0	0	0	0	0	0	0	0	0	0	0	0	0	0	0	0	0
1079	0	0	0	0	0	0	2	3	0	0	4	0	0	0	0	0	0	2	0	0	0	0	0	0	0	0	0	0	0	3	0	2	0	0	0	0	0	0	0	0	0	0	0	4	0	3	0	0	0
1080	4	1	0	1	0	0	2	0	0	0	0	0	0	1	0	0	0	0	0	0	0	0	0	0	0	0	1	0	0	1	0	0	0	0	0	0	0	0	1	0	0	0	0	0	0	0	0	0	0
1081	0	0	2	0	0	0	0	0	0	0	0	0	0	0	0	0	0	0	0	0	0	0	0	0	0	0	0	0	0	0	0	0	0	0	0	0	0	0	0	0	0	0	0	0	0	0	0	0	0
1082	0	0	0	0	0	0	0	0	0	0	0	0	0	0	0	0	0	0	0	0	0	0	1	0	0	0	0	0	0	0	0	0	0	0	0	0	0	0	0	0	0	0	1	0	0	0	0	0	0
1083	0	0	0	0	0	0	0	0	0	0	0	0	0	0	0	0	0	0	0	0	0	0	0	0	0	0	0	0	0	0	0	0	0	0	0	0	0	0	0	0	0	0	0	0	0	0	0	0	0
1084	0	0	0	0	0	0	0	0	0	0	0	0	0	0	0	0	0	0	0	0	0	0	0	0	0	0	0	0	0	0	0	0	0	0	0	0	0	0	0	0	0	0	0	0	0	0	0	0	0
1085	0	0	0	0	0	0	0	0	0	0	0	0	0	0	0	0	0	0	0	0	0	0	0	0	0	0	0	0	0	0	0	0	0	0	0	0	0	0	0	0	0	0	0	0	0	0	0	0	0
1086	1	0	0	0	0	0	0	0	0	0	0	0	0	0	2	0	0	0	1	1	0	0	1	0	0	0	0	0	0	0	0	0	0	0	1	0	0	0	1	0	0	0	0	0	0	0	0	1	0
1087	0	0	0	0	1	0	0	0	1	0	0	0	0	0	2	0	0	0	0	0	0	0	0	0	0	0	0	0	0	0	0	0	0	0	0	0	0	0	0	0	0	2	0	0	1	0	0	1	0
1088	0	0	0	0	0	0	0	0	0	0	0	0	0	0	0	0	0	0	0	0	2	0	0	0	0	0	0	0	0	0	0	0	0	0	0	0	0	0	0	0	0	0	0	0	0	0	0	0	0
1089	0	0	0	0	0	0	0	0	0	0	0	0	0	0	0	0	0	0	0	0	0	0	0	0	0	0	0	0	0	0	0	0	0	0	0	0	0	0	0	0	0	0	0	0	4	0	0	0	0
1090	1	0	0	0	0	1	0	0	0	0	0	0	1	0	0	0	0	0	0	1	0	0	0	0	0	0	0	0	0	0	0	0	0	0	0	0	0	1	0	1	1	0	0	0	4	1	0	0	0
1091	0	0	0	0	0	0	0	0	0	0	0	0	0	0	1	0	0	0	0	0	0	0	0	0	0	0	0	0	0	0	0	0	0	0	0	0	0	0	0	0	0	0	0	0	0	0	0	0	0
1092	0	0	0	1	0	0	0	0	0	0	0	0	0	0	4	0	0	0	0	0	0	0	0	0	0	0	0	0	0	0	0	0	0	0	0	0	0	0	0	0	0	0	0	0	0	1	0	0	0
1093	0	0	0	0	0	0	0	0	0	0	0	0	0	0	0	0	0	0	0	0	0	0	0	0	0	0	0	0	0	0	0	0	0	0	0	0	0	0	0	0	0	0	0	0	0	0	0	0	0
1094	0	0	0	0	0	0	0	0	0	0	0	0	0	0	0	0	0	0	0	0	0	0	0	0	0	0	0	0	0	0	0	0	0	0	0	0	0	0	0	0	0	0	0	0	0	0	0	0	0
1095	0	0	1	0	0	1	0	0	0	0	0	0	0	0	1	0	0	0	0	0	1	0	0	0	0	0	0	0	0	0	0	0	0	0	0	0	0	0	0	0	0	0	0	0	0	0	0	0	0
1096	0	1	0	0	0	0	0	0	0	0	0	0	0	0	0	0	0	0	0	0	0	0	1	0	0	0	0	0	1	0	0	0	0	0	1	0	0	0	0	0	0	0	0	0	4	0	0	0	0
1097	2	0	0	0	0	0	0	0	0	0	0	0	0	0	0	0	0	0	0	0	0	0	0	0	0	0	0	0	0	0	0	0	0	0	0	0	0	0	0	0	0	0	0	0	0	0	0	1	0
1098	0	0	0	0	0	0	0	0	0	0	0	0	0	0	0	0	0	0	0	0	0	0	0	0	0	0	0	0	0	0	0	0	0	0	0	0	0	0	0	0	0	0	2	0	4	0	0	0	0
1099	0	0	0	0	0	0	0	0	0	0	0	0	0	0	0	2	2	0	0	0	0	0	0	0	0	0	0	0	0	0	2	0	0	1	0	0	0	0	0	0	0	0	0	0	0	4	0	0	0
1100	1	3	0	0	0	0	0	0	0	0	0	0	0	0	0	1	4	3	4	0	0	0	0	0	0	1	0	1	0	1	0	0	0	0	0	0	0	0	0	0	0	0	0	1	1	0	2	0	0
1101	0	0	0	0	0	0	1	0	0	0	0	0	0	0	0	1	1	0	0	0	0	0	0	0	0	0	1	1	0	0	0	1	0	0	0	0	2	0	1	0	1	1	0	1	0	0	0	2	0
1102	0	0	0	0	0	0	0	0	0	0	0	0	0	0	0	0	0	0	0	0	1	0	0	0	0	0	0	1	0	1	0	4	0	0	0	0	0	0	0	0	0	0	0	0	0	0	0	0	0
1103	2	0	0	0	1	0	1	4	1	0	0	0	0	0	0	0	1	4	0	1	0	0	0	0	1	0	0	0	0	0	0	0	0	0	1	0	0	0	0	0	0	1	0	0	0	2	0	0	0
1104	0	0	1	0	0	0	0	2	1	0	0	0	0	0	0	0	0	0	0	0	0	0	0	0	0	0	0	1	0	4	1	0	0	0	0	0	0	0	0	0	0	0	0	0	0	0	0	0	0
1105	0	0	0	0	0	0	0	0	0	0	0	0	0	0	0	0	0	0	0	0	0	0	0	0	0	0	0	0	0	0	0	0	0	0	0	0	0	0	0	0	0	0	0	0	0	0	0	0	0
1106	0	0	0	0	0	0	0	0	0	0	0	0	0	0	0	0	0	0	0	0	0	0	0	0	0	0	2	0	0	0	0	0	0	0	1	0	0	0	0	0	0	0	1	2	3	0	0	1	0
1107	1	2	0	0	0	0	0	1	0	2	0	1	0	0	1	0	0	0	0	1	0	1	1	0	0	2	2	1	1	0	0	0	0	0	0	3	0	0	0	0	1	2	2	3	0	3	0	2	0
1108	2	0	0	2	1	0	0	0	1	0	0	0	0	0	1	0	0	0	0	0	0	0	0	0	0	0	0	0	0	1	0	0	0	0	0	0	0	0	0	0	0	0	0	1	1	3	0	0	0
1109	0	0	0	0	1	0	0	1	0	0	1	0	1	0	0	0	0	3	3	0	0	0	0	0	0	0	0	1	0	1	0	0	0	0	0	1	0	0	0	0	0	0	0	0	1	1	0	0	0
1110	0	0	0	0	0	0	0	1	0	0	0	0	0	0	0	0	0	0	0	0	0	0	0	0	0	0	0	0	0	0	0	1	0	0	0	0	0	0	0	0	0	0	0	0	0	0	1	3	0
1111	0	0	0	0	0	0	0	0	0	0	0	0	0	0	0	0	0	0	0	0	0	0	0	0	0	0	0	0	0	0	0	3	0	0	0	0	0	0	0	0	0	0	0	0	0	0	0	0	0
1112	0	0	1	0	0	0	0	0	0	0	0	0	0	0	0	0	0	0	0	0	0	0	0	0	0	0	0	0	0	0	1	0	0	0	0	0	0	0	0	0	1	0	0	0	0	0	0	3	0
1113	0	3	0	0	0	0	0	0	0	0	0	0	0	0	0	0	0	0	0	0	0	0	0	0	0	0	0	0	0	0	0	0	0	0	0	0	0	0	0	0	0	2	0	0	0	0	0	0	0
1114	0	0	0	0	0	0	0	0	0	0	0	0	0	0	0	0	0	0	0	0	0	0	0	0	0	0	0	0	0	0	0	0	0	0	0	0	0	0	0	0	0	0	0	0	3	0	0	2	0
1115	0	0	0	0	0	0	0	0	0	0	0	0	0	0	0	0	0	0	0	0	0	0	0	0	0	0	0	0	0	0	0	2	0	0	0	0	0	0	0	0	0	0	3	0	0	0	0	0	0
1116	0	0	0	0	0	0	0	0	0	0	0	0	0	0	0	0	0	0	0	0	0	0	0	0	0	0	0	0	0	0	0	3	0	0	0	0	0	0	0	0	0	0	0	0	0	0	0	0	0
1117	0	0	0	0	1	0	0	0	0	0	0	0	1	0	0	0	0	1	0	0	0	0	0	0	0	0	0	0	0	0	0	0	0	0	0	0	0	0	0	0	0	0	0	0	1	0	3	0	0
1118	0	0	0	0	0	0	0	0	0	0	0	0	0	0	3	0	0	0	0	0	0	0	0	1	0	0	0	1	0	0	0	0	0	0	0	0	0	0	0	0	0	0	0	0	0	0	0	0	0
1119	0	0	0	0	0	0	0	0	0	0	0	0	0	0	0	0	0	0	0	0	0	0	2	0	0	0	0	0	0	0	0	3	0	0	0	0	0	0	0	0	0	0	0	0	0	0	0	0	0
1120	0	0	0	0	0	0	0	0	0	0	0	0	0	0	0	0	0	0	0	0	0	0	0	0	0	0	0	0	0	0	0	0	0	0	0	0	0	0	3	0	0	0	0	1	0	0	1	2	0
1121	0	0	0	0	0	0	0	0	1	0	0	0	0	0	0	0	0	0	0	1	0	0	0	0	0	0	0	0	0	0	0	0	0	0	0	0	0	0	0	0	0	0	0	0	1	1	0	3	0
1122	0	0	0	0	0	0	0	0	0	0	0	0	0	0	0	0	0	0	0	0	0	0	1	0	3	1	0	0	2	0	0	0	0	0	0	0	0	0	0	0	0	0	0	0	0	0	0	0	0
1123	0	0	0	0	0	0	0	0	0	0	0	0	0	0	0	0	0	0	0	0	0	0	0	0	0	0	0	0	0	0	0	0	0	0	0	0	0	0	0	0	0	0	0	3	0	0	0	0	0
1124	0	0	0	0	0	0	0	0	0	0	0	0	0	0	0	0	1	0	0	0	0	0	0	0	0	0	0	3	0	0	0	3	0	0	0	0	0	0	0	0	0	0	0	0	0	0	0	0	0
1125	0	1	0	0	1	0	0	0	0	2	0	0	0	0	0	0	0	0	0	0	0	0	1	0	1	0	0	0	2	0	0	0	0	0	0	1	0	0	0	0	0	0	0	3	0	3	0	1	0
1126	0	0	0	0	0	0	0	0	0	0	0	0	0	0	1	0	0	0	0	0	0	0	0	0	0	0	0	0	0	0	0	0	0	0	0	0	0	0	0	0	0	0	0	0	0	0	0	3	0
1127	0	0	0	0	0	0	0	0	1	0	0	0	0	0	0	0	0	0	0	0	0	0	0	0	0	1	0	0	0	1	0	0	0	0	0	0	0	0	0	0	0	0	0	0	2	0	0	0	0
1128	1	1	0	0	1	0	1	0	0	0	0	0	0	1	0	0	1	0	0	0	1	0	0	0	1	0	2	0	0	0	0	1	0	0	0	0	0	1	0	0	1	0	0	3	0	0	0	2	0
1129	1	0	0	0	0	2	1	1	0	0	0	0	0	0	0	0	0	0	0	0	0	0	0	0	0	0	1	0	0	1	0	0	0	0	0	0	0	3	0	0	0	0	0	0	0	0	0	0	0
1130	0	0	0	0	0	0	0	0	1	0	0	0	0	1	0	0	0	0	1	0	0	0	0	0	0	1	0	0	0	0	0	0	0	0	0	0	0	0	0	0	0	0	1	2	0	3	0	0	0
1131	0	1	0	0	0	0	0	0	1	0	0	0	1	0	0	1	0	0	0	1	1	0	0	0	0	0	0	0	1	0	0	0	0	0	0	0	0	0	0	0	0	0	1	0	0	1	1	0	0
1132	1	1	0	0	0	0	0	0	0	0	0	0	0	0	0	0	0	0	0	0	0	0	0	0	0	0	0	0	0	0	0	0	0	0	1	3	0	0	0	0	1	0	0	0	0	0	0	0	0
1133	1	1	0	0	0	1	1	1	1	0	0	0	0	0	0	1	0	0	0	0	1	1	0	0	0	0	0	0	0	3	2	1	0	0	3	0	0	0	0	0	1	1	1	0	0	1	0	0	0
1134	0	1	0	0	0	0	2	3	0	0	0	0	0	0	0	0	0	1	0	0	2	0	0	0	0	0	0	0	0	0	0	0	0	0	0	2	2	0	0	0	0	0	0	0	0	0	0	0	0
1135	0	0	0	0	0	3	1	0	1	0	0	1	0	0	1	0	0	1	0	0	0	0	0	0	1	0	0	3	2	0	2	1	1	1	1	1	0	1	0	0	0	0	1	2	0	1	0	0	0
1136	0	0	1	0	0	0	0	0	1	0	0	0	0	1	0	0	0	0	1	0	0	0	0	0	0	0	0	1	1	0	0	0	0	1	0	2	0	0	1	0	0	0	0	0	0	3	0	0	0
1137	0	0	0	0	0	1	1	0	0	0	0	0	0	0	0	0	0	1	0	0	0	0	0	0	0	0	0	0	0	0	0	0	0	0	0	3	0	0	0	0	0	0	0	1	0	2	0	0	0
1138	0	1	0	0	0	0	2	0	0	0	0	1	0	3	0	0	0	0	0	0	0	0	0	0	0	0	0	0	0	2	0	0	1	1	0	0	0	0	0	0	0	0	0	1	1	1	0	0	0
1139	0	0	1	0	0	0	0	0	0	0	0	0	0	0	1	0	1	0	0	0	0	0	0	1	0	1	3	1	1	0	0	1	0	0	0	0	0	0	0	0	0	0	0	1	0	0	0	0	0
1140	0	0	0	0	0	0	0	0	0	0	0	0	0	0	0	0	0	0	0	0	0	0	0	0	3	0	0	0	0	0	1	0	0	0	0	0	0	0	0	0	1	0	0	0	0	0	1	1	0
1141	0	0	0	0	0	0	0	1	0	0	0	0	0	0	0	0	0	0	0	0	1	0	0	0	0	0	0	0	0	1	0	0	0	0	0	2	0	0	0	0	0	0	0	2	0	1	3	0	0
1142	0	1	0	0	0	1	0	0	0	0	0	1	0	0	0	0	1	0	0	0	0	0	0	1	0	0	0	0	2	0	0	0	0	0	0	0	0	0	0	0	0	0	1	3	0	0	0	0	0
1143	0	0	0	0	0	0	0	2	2	0	0	1	3	3	1	0	0	0	0	0	0	0	0	0	1	0	0	0	0	2	1	2	0	1	1	0	0	1	0	0	0	0	0	1	0	2	0	0	0
1144	0	0	0	0	0	0	1	0	0	0	0	1	0	3	0	0	0	0	0	0	0	0	0	0	0	0	0	0	0	0	0	0	0	0	1	0	0	1	0	0	0	0	1	1	0	1	0	0	0
1145	0	0	0	0	3	0	0	0	0	0	0	0	0	0	0	0	0	0	0	0	0	0	0	0	0	0	0	0	0	1	0	0	0	0	0	0	0	0	0	0	0	0	0	0	1	0	0	0	0
1146	1	0	0	0	1	0	0	0	0	0	0	0	1	0	0	0	0	1	0	0	1	0	0	0	0	0	0	0	0	0	0	0	0	1	1	0	0	0	0	0	0	1	3	3	1	3	0	0	0
1147	0	0	1	0	0	0	0	1	0	0	0	2	1	0	0	1	0	0	0	0	0	0	1	0	0	0	0	1	0	1	0	0	0	1	0	0	0	0	0	0	0	0	1	0	3	0	0	0	0
1148	0	0	1	0	0	0	0	0	0	0	0	0	0	0	0	0	0	0	0	0	0	3	0	0	0	0	0	0	0	0	0	0	0	0	0	0	0	0	0	0	0	0	0	0	0	0	0	0	0
1149	0	0	0	0	3	0	0	0	0	0	0	0	3	0	0	0	0	0	0	0	0	0	0	0	0	0	0	0	0	0	0	0	0	0	0	0	0	0	0	3	0	0	0	0	3	3	0	0	0
1150	0	0	0	0	0	0	0	0	0	0	0	0	0	0	0	0	2	0	0	0	0	0	0	0	0	0	0	0	0	0	2	0	0	3	0	0	0	2	0	0	0	0	0	0	2	3	0	2	0
1151	0	0	0	0	0	0	0	0	0	0	0	0	0	0	0	0	0	0	2	2	0	0	0	0	0	0	0	0	0	0	0	0	0	0	0	0	0	0	0	0	0	0	0	0	0	3	0	0	0
1152	0	0	0	0	0	0	0	0	0	0	0	0	0	0	0	0	0	0	0	0	0	3	0	0	0	0	0	0	2	0	0	0	0	0	0	0	0	0	3	0	0	0	0	0	0	0	0	0	0
1153	0	0	0	0	0	0	0	0	0	0	0	0	0	0	0	0	0	0	0	0	0	0	0	0	0	0	0	0	0	3	0	0	0	0	0	0	0	0	0	0	0	0	3	3	0	0	0	0	0
1154	0	0	0	0	0	0	0	0	0	0	0	0	0	0	0	0	0	1	0	0	0	0	0	0	0	0	0	1	0	0	0	3	0	0	0	0	0	0	0	0	0	0	0	0	0	1	0	0	0
1155	0	0	0	0	0	0	1	1	1	0	0	0	0	0	2	0	0	0	1	0	0	3	2	0	0	1	0	3	0	0	0	1	0	1	0	0	0	0	0	1	0	0	0	3	1	1	0	3	0
1156	0	0	0	0	0	0	0	0	0	0	0	0	0	0	0	0	0	0	0	0	0	0	0	0	0	0	0	0	0	0	0	0	0	0	0	0	0	0	0	0	0	0	0	0	0	0	0	0	0
1157	1	0	0	0	1	0	0	0	0	0	0	0	0	0	1	1	0	1	3	0	0	0	2	2	1	0	0	1	1	0	0	3	1	0	0	0	0	0	1	0	0	1	1	2	1	0	0	0	0
1158	0	0	0	0	0	0	0	0	0	0	0	0	0	0	0	0	0	1	0	0	0	0	0	0	0	0	0	0	0	0	0	0	0	0	0	0	0	0	0	0	0	0	0	0	0	0	0	3	0
1159	0	0	0	0	0	0	0	0	0	0	0	0	0	0	3	0	0	0	0	0	0	0	0	0	0	0	0	0	0	0	0	0	0	0	0	0	0	0	0	0	0	0	0	0	0	0	0	0	0
1160	0	1	0	0	0	0	0	0	0	0	0	0	0	0	0	0	0	1	2	1	0	0	0	0	0	0	0	0	1	1	1	3	0	0	0	0	0	0	0	0	0	0	2	3	1	0	1	0	0
1161	0	0	0	0	0	0	0	1	0	0	0	1	0	0	0	1	1	0	0	0	0	0	0	0	0	0	0	0	0	0	0	0	0	0	0	0	0	0	0	0	0	0	0	3	1	3	0	1	0
1162	0	0	0	0	0	1	0	0	0	0	0	0	2	0	0	2	0	0	0	0	0	0	0	0	0	0	0	0	0	0	0	0	0	0	0	0	0	0	0	0	0	0	0	0	3	1	2	0	0
1163	0	0	0	0	0	0	0	0	0	0	0	0	0	0	0	0	0	0	0	0	0	0	0	0	0	0	0	0	0	0	0	0	0	0	0	0	0	0	0	0	0	0	0	0	0	0	0	0	0
1164	0	1	0	0	0	0	3	0	0	0	0	0	0	2	0	0	0	0	0	1	0	0	0	0	0	0	0	0	0	0	0	0	0	0	0	0	0	0	0	0	1	0	3	1	0	0	3	0	0
1165	0	0	0	0	1	0	0	0	0	0	0	0	0	0	2	1	0	0	0	1	0	0	0	0	2	0	0	0	0	0	0	0	0	0	0	3	0	3	0	0	0	0	0	3	0	2	0	0	0
1166	0	0	0	0	0	0	1	0	1	0	0	0	0	0	0	1	0	0	0	0	0	0	0	0	0	0	0	0	0	0	1	1	1	0	0	0	1	0	0	0	0	0	0	0	1	0	0	0	0
1167	0	0	0	0	0	0	0	0	0	0	0	0	0	0	0	0	0	0	0	0	0	0	0	0	0	0	0	0	0	0	0	3	0	0	0	0	0	0	0	0	0	0	0	0	0	0	0	0	0
1168	0	0	0	0	0	0	1	0	0	0	0	0	1	0	1	2	1	0	3	0	0	0	0	0	0	0	0	0	0	2	2	0	0	0	1	0	1	0	0	0	0	0	2	3	1	1	1	2	0
1169	0	0	0	0	0	0	0	1	1	0	0	0	0	0	0	0	0	0	0	0	0	2	0	0	0	1	0	0	0	0	3	1	0	0	0	0	0	0	0	0	0	0	0	1	0	0	0	1	0
1170	0	1	0	0	0	0	0	0	1	0	0	0	0	0	0	0	1	0	0	0	0	1	0	0	0	0	0	0	0	0	0	0	0	0	0	1	0	0	0	0	0	0	2	0	0	3	2	0	0
1171	0	0	0	0	1	0	1	1	1	0	0	0	0	0	0	1	0	0	0	0	0	1	0	0	1	0	0	0	0	0	0	0	0	1	0	0	1	0	0	1	0	0	0	0	0	3	0	0	0
1172	0	0	0	0	0	0	0	0	0	0	0	0	0	0	3	0	0	0	0	0	0	0	0	0	0	0	0	0	0	0	0	0	0	0	0	0	0	0	0	0	0	0	0	0	0	0	0	0	0
1173	0	0	0	0	0	0	0	0	0	0	0	0	0	0	1	0	0	1	1	0	0	0	0	0	0	0	0	0	0	0	0	0	0	0	0	0	1	0	0	0	0	0	1	1	0	0	0	1	0
1174	0	0	0	0	0	0	0	0	0	0	0	0	0	0	0	0	1	1	1	0	0	0	0	0	0	0	0	0	1	0	0	0	0	0	0	0	0	0	0	0	0	0	0	1	0	0	0	3	0
1175	0	0	0	0	0	0	0	0	0	0	0	0	0	0	0	0	0	0	1	0	0	1	0	0	0	0	0	0	0	0	0	3	0	0	1	0	1	0	0	0	0	0	0	0	0	0	0	0	0
1176	0	0	0	0	0	0	0	0	0	0	0	0	0	0	0	0	0	0	0	0	0	0	1	1	1	1	0	0	0	0	0	0	0	0	0	0	0	1	0	0	0	1	0	3	1	1	0	0	0
1177	0	0	0	0	0	0	0	0	0	0	0	0	1	0	0	1	0	1	0	0	0	0	0	0	0	0	0	0	0	0	0	0	0	0	0	0	0	0	0	0	0	0	3	1	3	0	0	0	0
1178	1	0	0	0	0	0	1	0	0	0	0	0	0	0	0	1	0	0	0	0	0	0	0	0	0	1	0	0	0	0	0	1	0	0	0	0	0	0	0	0	0	0	1	1	0	0	2	3	0
1179	0	0	0	0	0	0	0	0	0	0	0	0	0	0	0	0	0	0	1	0	0	0	0	0	0	0	1	0	0	0	0	0	0	0	0	0	0	0	0	0	0	0	0	0	0	3	0	3	0
1180	0	0	0	0	0	0	0	0	1	0	0	1	0	0	0	0	0	0	0	0	0	0	0	1	0	0	1	0	0	0	1	0	0	0	0	2	0	0	0	1	0	0	0	1	3	1	0	1	0
1181	1	0	0	0	0	1	0	0	0	0	0	0	1	0	0	0	0	1	0	0	0	0	0	0	0	0	2	0	2	0	0	0	2	0	0	0	0	0	0	0	0	0	0	0	3	0	0	0	0
1182	0	0	0	0	0	0	0	1	0	0	0	0	0	0	0	3	0	0	0	0	0	0	0	0	1	1	0	0	0	1	1	0	0	0	0	0	1	0	0	0	0	0	0	0	1	0	1	0	0
1183	0	0	0	0	0	1	0	0	0	0	0	0	0	0	1	0	0	2	0	0	0	0	0	0	0	0	1	0	0	1	1	0	1	0	1	0	0	0	0	0	0	0	0	1	2	1	1	3	0
1184	0	0	0	0	0	0	0	0	0	0	0	0	0	0	0	1	0	1	0	0	1	0	0	0	0	1	0	1	0	0	0	0	0	0	0	1	0	1	0	0	0	0	0	0	1	3	1	1	0
1185	0	0	0	0	0	0	0	0	0	0	0	0	0	0	0	0	1	1	0	0	0	0	0	0	0	0	0	0	2	0	0	0	0	0	0	0	0	0	0	0	0	0	0	2	1	0	0	3	0
1186	0	0	0	0	0	0	0	0	0	0	0	0	0	0	0	0	0	0	0	0	0	0	0	0	0	0	0	0	0	0	0	0	0	0	0	0	0	0	0	0	0	0	0	0	3	0	0	0	0
1187	0	0	0	0	0	3	0	0	0	0	0	0	0	0	1	0	0	0	0	0	1	0	0	0	1	0	0	0	1	2	0	2	0	0	0	0	0	0	0	0	0	0	0	1	0	1	0	1	0
1188	0	0	0	0	0	0	0	0	0	0	0	0	0	1	0	1	0	0	1	0	0	0	0	0	0	0	1	0	0	0	0	0	0	0	0	0	0	0	0	0	0	0	0	0	1	1	0	1	0
1189	0	0	0	0	0	0	0	0	0	0	0	0	0	0	1	0	2	0	3	0	0	0	0	0	0	0	0	0	0	0	1	0	0	0	0	0	1	0	0	0	0	0	0	0	0	1	0	0	0
1190	0	0	0	0	0	0	0	0	0	0	0	0	0	0	1	1	0	1	1	1	0	0	0	0	0	0	0	0	0	0	0	0	0	0	2	0	1	0	0	0	0	0	1	0	0	3	1	0	0
1191	0	0	0	1	0	3	1	0	0	0	0	0	0	0	0	2	1	0	0	0	2	0	1	0	0	0	0	1	1	0	0	0	0	1	0	1	0	0	0	0	0	0	0	2	1	1	1	2	0
1192	1	0	0	0	0	0	0	0	0	0	0	0	0	0	0	2	0	1	0	0	0	0	0	0	0	1	0	0	0	2	0	2	0	0	0	0	0	0	0	0	0	0	0	1	0	0	2	1	0
1193	0	1	0	0	0	3	1	0	1	0	0	0	0	0	0	0	0	1	0	0	0	0	0	0	0	0	0	0	0	1	1	1	0	0	0	0	0	0	0	0	0	0	0	0	0	1	0	0	0
1194	2	0	0	0	0	0	0	0	0	0	0	0	0	0	0	3	0	0	0	0	0	0	0	3	0	0	0	0	0	0	0	0	0	0	0	0	0	1	0	0	0	0	0	0	0	1	0	0	0
1195	0	0	0	0	0	0	0	0	0	0	0	1	0	0	0	0	0	2	0	0	0	0	0	0	0	1	0	0	1	0	0	0	2	1	0	0	0	1	0	0	0	0	0	3	0	1	0	0	0
1196	0	0	0	0	0	0	1	0	0	0	0	1	0	0	0	0	0	0	0	0	1	1	1	0	0	1	0	2	0	0	0	0	1	0	0	0	0	0	0	0	2	0	1	2	1	3	1	0	0
1197	0	0	0	0	0	1	0	0	0	0	0	0	0	0	0	0	0	0	0	0	0	0	0	0	0	0	0	0	0	0	0	0	1	0	0	0	1	0	0	0	0	0	0	1	0	3	0	0	0
1198	0	0	0	0	1	0	0	0	1	0	0	0	0	0	1	0	0	1	0	1	0	0	0	0	0	0	0	0	0	0	0	0	0	0	0	0	0	0	0	0	0	0	1	0	3	0	0	1	0
1199	0	0	0	0	0	1	2	0	0	0	0	0	0	0	0	0	0	0	0	2	0	0	1	1	0	0	0	0	0	0	0	0	0	0	0	0	0	0	0	0	0	0	0	0	0	0	0	0	0
1200	0	0	0	0	0	0	0	0	0	0	0	0	0	0	0	0	0	1	0	0	0	0	0	0	0	0	0	0	0	0	0	0	0	1	0	0	3	0	0	0	0	0	0	0	0	1	1	0	0
1201	0	0	0	0	0	0	0	0	1	0	0	0	0	0	0	0	1	1	0	0	0	0	0	0	0	1	0	0	0	1	0	0	0	0	1	0	0	0	0	0	0	0	1	1	1	1	0	0	0
1202	0	0	0	0	0	0	0	0	0	0	0	0	0	0	0	0	0	0	0	0	0	0	0	0	0	0	0	0	0	0	0	0	0	0	0	0	0	0	0	0	0	0	0	0	0	0	0	0	0
1203	0	1	1	0	0	0	0	1	0	0	0	0	0	0	1	0	0	2	2	0	0	1	1	0	0	0	1	1	0	3	0	3	1	0	0	0	0	0	0	0	0	0	3	1	1	1	1	2	0
1204	0	0	0	0	0	0	0	0	0	0	0	0	0	0	0	0	0	0	0	0	0	0	0	0	0	0	0	0	0	0	0	0	0	0	0	0	0	0	0	0	0	0	0	0	0	0	0	0	0
1205	0	1	1	0	0	0	3	0	1	0	0	0	0	0	0	0	0	0	0	0	1	0	0	0	0	1	0	1	0	2	0	0	0	0	0	0	0	0	0	0	0	0	1	0	1	0	0	1	0
1206	0	0	0	0	0	0	0	0	3	0	0	0	0	0	0	0	0	0	0	0	0	0	0	0	0	0	0	0	0	0	0	0	0	0	0	0	0	0	0	0	0	0	0	0	0	0	0	0	0
1207	0	0	0	0	0	0	0	0	0	3	0	0	0	0	0	0	0	0	0	0	0	0	0	0	0	0	0	0	0	0	0	0	0	0	0	0	0	0	0	0	0	0	0	1	0	0	0	0	0
1208	0	0	0	0	0	0	0	0	0	0	0	0	0	0	0	0	0	0	0	0	0	0	0	0	0	0	0	0	0	0	0	0	0	0	0	0	0	0	0	0	0	0	0	0	1	0	0	0	0
1209	0	0	0	0	0	0	0	0	0	0	0	0	0	0	0	0	0	0	2	2	0	0	0	0	0	0	0	0	2	0	0	0	0	0	0	0	0	0	0	0	0	0	3	2	0	2	0	0	0
1210	0	0	0	0	0	0	0	2	0	0	2	0	0	0	0	0	0	0	0	0	0	0	0	0	0	0	0	0	0	0	0	0	0	0	0	0	0	0	0	0	0	0	0	2	0	0	0	2	0
1211	0	0	0	0	0	0	0	0	0	0	0	0	0	0	0	0	0	0	0	0	0	0	0	0	0	0	0	0	0	0	0	0	0	3	0	0	0	0	0	0	0	0	0	0	0	0	0	0	0
1212	0	0	0	0	0	0	0	0	0	0	0	0	0	0	0	0	0	0	0	0	0	0	0	0	0	0	0	0	0	0	0	0	0	0	3	0	0	0	0	0	0	0	0	0	0	0	0	0	0
1213	1	1	1	0	0	0	0	0	1	0	0	0	0	0	0	0	0	0	0	0	0	0	1	1	0	0	0	1	0	0	0	0	0	1	0	0	0	0	3	0	0	2	0	1	0	1	0	0	0
1214	0	0	0	0	0	0	0	3	0	0	0	0	0	0	0	0	0	0	0	0	0	0	0	0	0	0	0	0	0	0	0	0	0	0	0	0	0	0	0	0	0	0	0	0	0	0	0	0	0
1215	0	0	0	0	0	0	0	0	0	0	0	0	0	0	0	0	0	0	0	0	0	0	3	0	0	0	0	0	0	0	0	0	0	0	0	3	0	0	0	0	3	0	0	0	0	0	0	0	0
1216	0	0	0	0	0	0	0	0	0	0	0	0	0	0	0	0	0	0	0	0	0	0	0	0	0	0	0	0	0	0	0	0	0	0	0	3	0	0	0	0	0	0	0	0	0	0	0	0	0
1217	0	0	0	0	0	0	0	0	0	0	0	0	0	0	0	0	0	0	0	0	0	0	0	0	0	0	0	0	0	0	0	0	0	0	0	0	0	0	0	0	0	0	0	2	0	0	3	0	0
1218	0	0	0	0	0	0	0	0	0	0	0	0	0	0	0	0	0	0	0	0	0	0	0	0	0	0	0	0	0	0	0	0	0	0	0	0	0	0	0	0	0	0	0	3	0	0	0	0	0
1219	0	0	0	0	0	0	0	0	0	0	0	0	0	0	0	0	0	0	0	0	0	0	0	0	0	0	0	0	0	0	0	0	0	0	0	0	0	0	0	0	0	0	0	0	0	3	0	0	0
1220	0	0	0	0	0	0	0	0	0	0	0	0	0	0	0	1	1	0	0	0	0	0	0	0	0	0	0	1	0	0	0	0	0	0	0	0	0	0	0	0	0	0	1	0	1	1	2	0	0
1221	1	0	0	0	1	0	0	0	0	0	0	0	0	0	0	0	0	0	0	0	0	0	0	0	0	0	0	0	0	0	0	0	1	0	0	0	0	0	0	0	0	0	0	2	0	0	0	1	0
1222	1	2	0	0	0	1	0	0	0	0	0	0	0	0	0	0	0	0	0	0	2	1	0	0	0	1	0	0	0	0	0	0	0	0	0	0	0	0	0	0	0	0	3	1	0	0	1	1	0
1223	1	1	0	0	0	2	0	0	0	0	0	0	1	0	0	0	1	0	0	0	1	0	0	0	0	0	0	0	0	3	1	0	0	0	0	2	0	0	0	0	0	0	1	1	1	0	0	0	0
1224	0	0	1	0	0	2	0	3	1	0	0	0	0	1	1	1	3	0	0	0	0	2	1	0	0	0	1	3	2	0	0	0	1	0	1	0	0	1	0	0	0	0	0	1	1	0	2	1	0
1225	0	0	0	1	0	0	0	0	2	0	0	0	1	0	0	0	0	1	1	0	0	0	1	0	0	1	0	0	0	0	0	1	0	0	0	0	0	1	0	0	0	0	0	0	1	0	0	3	0
1226	0	0	0	0	0	0	0	0	0	0	0	0	0	0	0	0	0	0	0	0	0	0	0	0	0	0	0	0	0	0	0	0	0	0	0	0	0	0	0	0	3	0	0	0	0	0	0	1	0
1227	0	0	0	0	0	0	0	0	3	0	0	0	0	0	1	0	0	0	0	0	0	0	0	0	0	0	0	0	0	0	0	0	0	0	0	0	0	0	0	0	0	0	0	0	0	3	0	1	0
1228	2	0	0	1	1	1	0	0	1	0	0	2	0	1	2	1	0	2	1	0	0	0	1	1	0	1	0	1	0	1	1	1	1	0	0	0	0	0	0	0	0	0	0	0	0	2	0	3	0
1229	0	0	0	0	1	0	0	0	0	0	0	0	0	0	0	0	0	0	0	0	0	0	0	0	0	0	0	1	0	0	0	0	0	0	1	0	0	0	0	0	0	0	0	3	2	1	0	1	0
1230	0	0	0	0	0	0	0	0	0	0	0	0	0	0	0	0	0	0	0	0	0	0	0	0	0	0	0	0	0	0	0	0	0	0	0	0	0	0	0	0	0	0	0	0	0	0	0	0	0
1231	0	0	0	0	0	0	0	0	0	0	0	0	0	0	0	0	0	0	0	0	0	0	0	0	0	0	1	3	3	0	0	0	0	0	0	3	0	0	0	0	0	0	0	0	1	0	0	0	0
1232	0	0	0	0	0	0	0	0	0	0	0	0	0	0	0	0	0	0	0	0	0	0	0	0	0	0	0	0	0	0	0	0	0	0	0	0	0	0	0	0	0	0	0	0	0	0	0	0	0
1233	0	0	0	0	0	0	0	0	0	0	0	0	0	0	0	0	0	0	0	0	0	0	0	0	0	0	0	0	0	0	0	0	0	0	0	0	0	0	0	0	0	0	0	0	0	0	0	1	0
1234	0	2	0	0	0	0	0	0	0	0	0	0	0	0	2	0	0	0	0	0	0	0	0	0	0	0	0	0	0	0	0	0	1	0	0	0	2	0	0	0	0	3	0	0	0	0	0	0	0
1235	0	0	0	2	0	0	0	0	0	0	0	0	0	0	2	0	0	0	0	0	3	2	0	0	0	0	0	0	0	0	0	0	0	0	0	3	0	0	0	0	0	3	0	2	0	0	2	0	0
1236	0	0	0	0	0	3	3	0	0	0	0	0	0	0	0	0	0	0	0	0	0	0	0	0	0	0	0	0	0	0	0	0	0	0	0	0	0	0	0	0	0	0	0	0	0	0	0	0	0
1237	0	0	0	0	0	0	1	1	3	0	0	0	0	0	0	0	0	0	0	0	0	0	0	0	0	3	0	0	0	0	0	0	0	0	0	0	0	0	0	0	0	0	0	0	0	0	0	0	0
1238	0	0	0	0	0	0	0	1	0	0	0	0	0	0	2	0	1	0	1	0	0	0	0	0	0	1	0	0	0	0	0	0	1	0	0	0	0	0	0	0	0	0	0	2	0	3	1	0	0
1239	0	0	0	0	0	0	0	0	0	0	0	0	0	0	0	0	0	0	0	0	3	0	0	0	0	0	0	0	0	0	0	0	0	0	0	0	0	0	0	0	0	0	0	0	0	0	0	0	0
1240	0	0	0	0	0	0	0	0	0	0	0	0	0	0	0	0	0	0	0	0	0	0	0	0	1	1	0	0	0	1	1	0	0	0	0	0	0	0	0	0	0	0	0	3	0	0	0	0	0
1241	0	0	0	0	0	0	0	0	0	0	0	0	0	0	0	0	0	0	0	0	0	0	0	0	0	0	0	3	0	0	0	0	0	0	0	0	0	0	0	0	0	0	0	0	0	0	0	0	0
1242	0	0	0	0	0	0	0	0	0	0	0	0	0	0	0	0	0	0	0	0	0	0	0	0	0	0	0	0	3	0	0	0	0	0	0	0	0	0	0	0	0	0	0	0	0	0	0	0	0
1243	0	0	0	0	0	0	0	0	0	0	0	0	0	0	0	0	0	0	0	0	0	0	0	0	0	0	0	0	0	0	0	0	0	0	3	0	0	0	0	0	0	0	0	0	0	0	0	0	0
1244	0	0	0	0	0	0	0	0	0	0	0	0	0	0	0	0	0	0	0	0	0	0	0	0	0	0	0	0	0	0	0	0	0	0	1	1	0	0	0	0	0	2	0	1	0	0	0	0	0
1245	0	0	0	0	0	0	0	0	0	0	0	0	0	0	0	0	0	0	0	0	0	0	0	0	0	0	0	0	0	0	0	0	0	0	0	0	0	0	0	0	0	0	0	0	0	0	0	0	0
1246	0	0	0	0	0	0	0	0	0	0	0	0	0	1	0	0	0	0	0	0	0	0	0	0	0	0	0	3	1	0	0	0	1	0	0	0	0	0	0	0	0	0	0	1	0	0	0	1	0
1247	0	0	0	0	0	0	0	0	0	0	0	0	0	0	0	0	0	0	0	1	0	0	0	0	0	0	0	0	0	0	0	0	0	0	0	2	0	0	0	0	0	0	3	3	0	0	0	0	0
1248	0	0	0	0	0	2	0	0	0	0	0	0	0	0	0	0	0	0	0	0	0	0	0	0	0	0	0	0	0	0	0	0	0	0	0	0	0	0	0	0	0	3	0	0	0	0	0	0	0
1249	0	0	0	0	0	0	0	0	0	0	0	0	0	0	0	0	0	1	0	0	0	0	0	0	0	0	0	0	0	0	0	2	0	0	0	3	0	0	0	0	0	0	0	0	0	0	0	0	0
1250	0	0	0	0	0	0	0	0	0	0	0	0	0	0	0	0	0	0	0	0	0	0	0	0	0	0	0	0	0	0	0	0	0	0	0	0	0	0	0	0	0	0	0	0	0	3	0	0	0
1251	0	0	0	0	0	0	0	0	0	0	0	0	0	0	3	0	0	0	0	0	0	0	0	0	0	0	0	0	0	0	0	0	0	0	0	0	0	0	0	0	0	0	0	0	0	0	0	0	0
1252	0	0	0	0	0	0	0	0	0	0	0	0	0	0	2	0	0	1	0	0	0	0	0	0	0	0	0	0	0	0	0	0	0	0	0	0	0	1	0	0	0	0	0	1	0	0	0	0	0
1253	0	0	0	0	0	0	0	0	0	0	0	0	0	0	0	0	0	0	0	0	0	0	0	0	0	0	2	0	0	0	0	0	0	0	0	0	2	0	0	0	0	0	0	3	2	0	0	0	0
1254	0	0	0	0	0	0	0	0	1	0	0	0	0	0	0	0	0	0	0	0	0	0	0	0	0	0	0	0	0	0	0	0	0	0	0	0	0	0	0	0	0	0	0	0	0	0	0	0	0
1255	0	0	0	0	0	0	0	0	0	0	0	0	0	0	1	0	0	0	0	0	0	0	0	0	0	0	0	0	0	0	0	0	0	0	0	0	0	0	0	0	0	0	0	0	1	1	0	0	0
1256	0	0	0	0	0	0	0	0	0	0	0	0	0	0	0	0	0	0	0	0	0	0	0	0	0	0	0	0	0	0	0	0	0	0	0	0	0	0	0	0	0	0	0	0	0	0	0	0	0
1257	1	0	0	0	0	0	0	1	0	0	0	0	0	1	0	0	1	0	0	0	1	0	0	0	0	0	0	0	0	0	2	1	0	0	0	0	0	0	0	0	0	0	0	1	3	0	0	1	0
1258	0	0	1	0	0	0	0	0	0	0	0	0	0	0	0	0	0	0	0	0	0	0	0	0	0	0	1	0	0	0	0	0	0	0	0	0	0	0	0	0	0	0	0	0	0	0	1	1	0
1259	0	0	1	0	0	0	1	0	0	0	1	0	0	0	0	0	0	0	0	0	0	0	0	0	0	0	0	0	0	0	0	0	0	0	0	0	0	0	0	0	0	0	0	0	0	0	0	0	0
1260	0	0	0	0	0	0	0	0	0	0	0	0	0	0	0	0	0	0	0	0	0	0	0	0	0	0	0	0	0	0	0	0	0	0	0	0	0	0	0	0	0	0	0	0	0	0	0	0	0
1261	0	0	0	0	0	0	0	0	0	0	0	0	0	0	0	0	0	0	0	0	0	0	0	0	0	0	0	0	0	0	0	0	0	0	0	0	0	0	0	0	0	0	2	1	0	0	0	0	0
1262	0	0	0	0	0	0	0	0	0	0	0	0	0	1	0	3	1	0	0	0	0	0	0	0	0	0	0	0	0	0	0	0	0	0	0	0	0	0	1	0	0	0	0	0	0	0	0	0	0
1263	0	0	0	0	0	0	0	0	0	0	0	0	0	0	2	0	0	0	0	0	0	0	0	0	0	0	0	0	0	0	0	0	0	0	0	0	0	0	0	0	0	0	0	0	0	2	0	0	0
1264	0	0	0	0	0	0	0	0	0	0	0	0	0	0	0	0	0	0	0	0	0	0	0	0	0	0	0	0	0	0	0	0	0	0	0	0	0	0	0	0	0	0	0	0	0	0	0	0	0
1265	0	0	0	0	0	0	0	0	0	0	0	0	0	0	1	0	0	0	0	0	0	0	0	0	0	0	0	0	0	0	0	0	0	0	0	0	0	0	0	0	0	0	0	0	1	1	0	0	0
1266	1	0	0	3	0	0	0	0	0	0	0	0	0	0	1	0	0	0	0	0	0	0	0	0	0	0	1	0	0	0	0	0	0	0	0	0	0	0	0	0	0	1	0	1	1	0	0	0	0
1267	0	0	0	0	0	0	0	0	0	0	0	0	0	0	0	0	0	0	0	0	0	0	0	0	0	0	0	0	0	0	0	0	0	0	0	0	0	0	0	0	0	0	0	0	0	0	0	0	0
1268	0	0	0	2	0	0	0	0	1	0	0	0	0	1	0	1	0	1	0	2	2	0	0	0	0	0	1	3	0	0	0	1	0	0	0	0	1	0	0	0	0	0	0	2	0	0	1	0	0
1269	0	0	0	0	0	0	0	0	0	0	0	0	0	0	0	0	0	0	0	0	0	0	0	0	0	0	0	0	0	0	0	0	0	0	0	0	0	0	0	0	0	0	0	0	0	1	0	0	0
1270	0	2	0	0	0	0	0	0	0	0	0	0	0	0	0	0	0	0	0	0	0	0	0	0	0	0	0	0	0	0	0	0	0	0	0	0	0	0	0	0	0	0	3	0	0	0	0	0	0
1271	0	0	1	0	0	0	0	0	0	0	0	0	0	0	0	0	0	0	0	0	0	0	0	0	0	0	0	0	0	0	0	0	0	0	0	0	0	0	0	0	0	0	0	0	0	0	0	3	0
1272	0	0	0	0	0	0	0	0	0	0	0	0	0	0	0	0	0	0	0	0	0	0	0	0	0	0	0	0	0	0	0	0	0	0	0	1	0	0	0	0	1	0	3	0	0	0	0	0	0
1273	0	0	0	0	0	0	0	0	0	0	0	0	0	0	0	0	0	0	0	0	0	0	0	0	0	0	0	0	0	0	0	0	0	0	0	0	0	0	0	0	0	1	0	3	0	0	0	0	0
1274	3	0	0	0	0	0	0	0	0	0	0	0	0	0	2	0	0	0	0	0	0	0	0	0	0	0	0	1	0	0	0	0	0	0	0	0	0	0	0	0	0	0	0	0	0	0	0	0	0
1275	1	0	0	0	0	0	0	0	0	0	0	0	0	0	0	0	0	0	0	0	0	0	0	0	0	0	0	0	0	0	0	0	0	0	0	0	0	0	0	0	0	0	0	1	0	0	0	0	0
1276	0	2	0	0	0	0	0	0	0	0	0	0	0	0	2	0	0	0	0	0	0	0	0	0	0	0	0	0	0	0	0	0	0	0	0	0	0	0	0	1	2	0	0	0	0	0	0	0	0
1277	0	0	0	0	1	0	0	0	0	0	0	0	0	0	0	0	1	0	0	0	0	1	0	0	1	0	0	0	0	0	0	0	0	0	0	1	0	0	0	1	2	1	0	0	0	3	0	0	0
1278	0	0	0	0	0	0	0	2	0	0	0	0	0	0	0	0	1	0	0	1	0	0	0	0	0	0	0	3	0	1	1	0	0	0	1	0	1	0	0	0	0	1	0	3	0	0	2	0	0
1279	0	0	0	0	0	0	0	0	0	0	0	0	0	0	2	0	0	0	0	0	0	0	0	0	0	0	0	0	0	0	0	1	0	0	0	0	0	0	0	0	0	0	0	0	0	3	3	0	0
1280	0	0	0	0	0	0	0	0	0	0	0	0	0	0	0	0	0	0	0	0	0	0	0	0	0	0	0	0	0	0	0	0	0	0	0	0	0	0	0	0	0	0	0	3	0	0	0	0	0
1281	1	0	1	0	1	0	1	2	0	0	0	0	0	0	0	1	1	2	0	0	0	0	0	0	1	1	0	1	0	0	2	2	0	0	2	0	0	1	0	0	1	0	1	3	1	0	1	1	0
1282	0	0	0	0	0	0	0	0	0	0	0	0	0	0	0	0	0	1	3	0	0	0	0	0	0	0	0	0	0	0	0	0	0	0	0	0	0	0	0	0	0	0	0	0	0	0	0	0	0
1283	1	0	0	0	0	0	0	0	0	0	1	0	0	0	0	0	1	1	0	0	0	0	0	0	0	1	0	0	0	1	0	3	0	0	0	0	0	0	0	0	1	0	0	2	0	0	0	1	0
1284	0	0	0	0	0	0	0	0	0	0	0	0	0	0	0	0	0	0	0	0	0	0	3	0	0	0	0	0	0	0	0	0	0	0	0	0	0	0	0	0	0	0	0	0	0	0	0	0	0
1285	0	0	0	0	0	0	0	3	0	0	0	0	0	0	0	0	0	1	0	0	0	0	0	0	0	1	0	2	0	0	0	0	0	0	0	0	0	0	0	1	0	0	0	0	0	1	0	0	0
1286	0	1	1	0	0	0	0	3	0	0	0	0	0	0	0	0	0	1	0	0	0	0	0	0	0	0	0	0	0	0	0	0	0	0	0	0	0	0	1	0	0	0	0	0	1	0	1	0	0
1287	0	0	0	0	0	0	0	1	1	0	0	0	0	0	0	0	0	2	0	0	0	0	0	0	0	0	0	0	0	0	3	1	0	0	0	0	0	0	0	0	0	0	0	0	1	0	0	0	0
1288	0	0	0	0	0	0	0	0	1	0	0	0	0	0	0	0	0	1	0	0	1	0	0	0	0	0	0	0	0	0	1	0	0	0	1	0	0	0	0	0	0	0	0	0	0	2	0	1	0
1289	0	0	0	0	0	0	0	0	0	0	0	0	0	0	0	0	0	0	0	0	0	0	0	0	0	0	0	0	0	0	0	0	0	0	0	0	0	0	0	0	0	0	0	0	0	0	2	0	0
1290	1	2	0	0	0	0	2	0	0	0	0	0	1	0	1	0	0	1	2	0	0	0	0	0	0	1	0	0	0	0	1	0	0	0	0	0	1	0	0	0	0	1	1	2	0	0	1	2	0
1291	0	0	0	0	2	0	0	0	0	0	0	0	0	0	0	0	0	0	0	0	0	0	0	0	0	0	0	0	0	0	0	1	0	0	0	0	0	0	0	0	0	0	0	1	0	0	0	0	0
1292	0	0	0	0	0	0	2	0	1	0	0	0	0	0	0	0	1	0	0	0	0	0	0	0	0	0	0	0	0	0	2	1	1	1	0	0	0	0	0	0	0	0	0	0	0	0	0	0	0
1293	0	0	0	0	0	0	0	0	0	0	0	0	0	0	0	2	0	0	0	0	0	0	0	0	0	0	0	0	0	0	0	0	0	0	0	0	0	0	0	0	0	0	0	0	0	0	0	0	0
1294	0	0	0	0	0	1	0	0	0	0	0	0	1	0	0	0	0	1	0	0	0	0	0	1	1	0	0	0	0	0	0	0	0	1	1	0	0	0	0	1	0	0	0	0	0	0	2	0	0
1295	0	0	0	0	0	0	2	0	0	0	0	0	0	0	0	0	0	0	0	0	0	0	0	0	0	0	0	0	0	0	0	0	0	0	0	0	0	0	0	0	0	0	0	0	0	0	0	0	0
1296	0	0	0	0	0	0	0	0	0	0	0	0	0	0	0	1	2	0	0	0	0	0	0	0	0	0	0	0	0	1	0	0	1	0	0	0	0	0	0	0	0	0	0	0	0	0	0	0	0
1297	0	0	0	0	0	0	0	0	0	0	0	0	0	0	0	0	0	0	0	0	0	0	0	0	0	0	0	0	0	0	0	0	0	0	0	0	0	0	0	0	0	0	0	0	0	0	0	0	0
1298	0	0	0	0	0	0	0	1	0	0	0	0	0	0	0	0	0	0	0	0	0	0	0	0	0	0	0	0	0	0	0	0	0	0	0	0	0	0	0	0	0	0	0	0	0	0	0	0	0
1299	1	0	0	1	0	0	0	0	0	0	0	0	0	0	0	0	0	1	0	2	0	0	1	0	0	0	1	1	0	0	0	0	0	1	0	0	0	0	0	0	0	0	0	1	2	0	0	2	0
1300	0	0	0	0	0	0	0	0	0	0	1	1	0	0	0	1	1	1	0	0	0	0	0	0	0	0	0	0	0	2	1	0	0	0	1	0	0	0	0	0	0	0	0	0	1	0	0	0	0
1301	0	0	0	0	0	0	0	0	0	0	0	0	2	0	0	0	0	0	0	0	0	0	0	0	0	0	0	0	0	0	0	0	0	0	0	0	0	0	0	0	0	0	0	0	0	0	0	0	0
1302	0	0	0	0	0	0	0	0	0	0	0	0	0	0	0	0	0	0	0	0	0	0	0	0	0	0	1	0	0	0	0	1	0	0	0	0	0	0	0	0	0	0	0	1	2	0	0	1	0
1303	0	0	0	0	0	0	0	1	0	0	0	0	0	0	2	0	1	0	0	0	0	0	0	0	0	0	0	0	0	0	0	1	0	0	0	0	0	0	0	0	0	0	0	1	0	0	0	0	0
1304	0	0	2	0	0	0	0	0	0	0	0	0	0	0	0	0	0	0	0	0	0	0	2	0	0	0	0	0	0	0	0	0	0	0	0	0	0	0	0	0	0	0	0	0	0	0	0	0	0
1305	0	0	0	0	0	1	0	0	0	0	0	0	0	0	0	0	0	0	0	0	0	0	0	0	0	0	0	0	0	0	0	0	0	0	0	0	0	0	0	0	0	0	1	0	0	0	0	0	0
1306	0	0	0	0	0	0	0	0	0	0	0	0	0	0	0	0	0	0	0	0	0	0	0	0	0	0	0	0	0	2	0	0	0	0	0	0	0	0	0	0	0	0	0	0	0	0	0	0	0
1307	0	0	0	0	0	0	0	0	0	0	0	0	0	0	2	0	0	0	0	0	0	0	0	0	0	0	0	0	0	0	0	0	0	0	0	0	0	0	0	0	0	0	0	0	0	0	0	0	0
1308	0	0	0	0	1	0	0	0	0	0	0	0	0	0	0	1	0	0	0	0	0	0	0	0	0	0	0	0	0	0	0	0	0	0	0	0	0	0	0	0	1	0	0	1	0	0	0	2	0
1309	0	0	2	0	0	0	0	0	0	0	0	1	0	0	0	0	0	0	0	0	0	0	0	0	0	0	0	0	0	0	0	0	0	0	0	0	0	0	0	0	0	0	0	0	0	0	0	0	0
1310	0	0	0	0	0	0	0	0	0	0	0	0	0	0	0	0	0	0	0	0	0	0	0	0	0	0	0	0	0	0	0	0	0	0	0	0	0	0	0	0	0	0	0	0	0	0	0	0	0
1311	0	0	0	0	0	0	1	0	0	0	0	0	2	0	0	0	1	0	0	0	0	0	0	0	2	0	0	2	0	0	0	0	0	0	0	0	0	0	0	0	0	0	2	2	0	0	0	0	0
1312	0	0	0	0	0	0	0	0	0	0	0	0	0	0	0	0	0	0	0	0	0	0	0	0	0	0	0	0	0	0	0	2	0	0	0	0	0	0	0	0	0	0	0	0	0	0	0	0	0
1313	1	0	0	0	0	0	0	0	0	0	0	0	0	0	0	0	0	0	0	0	1	0	0	0	0	0	0	1	0	0	0	0	0	0	0	0	0	0	0	0	0	0	0	0	1	0	0	1	0
1314	2	0	0	0	0	0	0	0	0	0	0	0	0	0	0	0	0	0	0	0	0	0	0	0	0	0	0	0	0	0	0	0	0	0	0	0	0	0	0	0	0	0	0	0	0	0	0	0	0
1315	0	0	0	2	0	0	0	0	0	0	0	0	0	0	0	0	0	0	0	0	0	0	0	0	0	0	0	0	0	0	0	0	0	0	0	0	0	0	0	0	0	0	0	0	0	0	0	0	0
1316	0	0	0	0	0	2	0	0	0	0	0	0	0	0	0	0	0	0	0	0	0	2	0	0	0	0	0	0	0	0	0	0	0	0	0	0	0	0	0	0	0	0	0	0	2	0	0	0	0
1317	0	0	0	0	0	0	0	0	0	0	0	0	0	0	0	0	0	0	0	0	2	0	0	0	0	0	0	0	0	0	0	0	0	0	0	0	0	0	0	0	0	0	0	0	0	0	0	0	0
1318	0	0	0	0	0	0	0	0	0	0	0	0	0	0	0	0	0	0	0	0	0	0	0	0	0	0	0	0	0	0	0	0	0	0	2	0	0	0	0	0	0	0	0	0	0	0	0	0	0
1319	0	0	0	0	0	0	0	0	0	0	0	0	0	0	0	0	0	0	0	0	0	0	0	0	0	0	0	0	0	0	0	0	0	0	0	2	0	0	0	0	0	0	0	2	1	0	0	0	0
1320	0	0	0	0	0	0	0	0	0	0	0	0	0	0	0	0	0	0	0	0	0	0	0	0	0	0	0	0	0	0	0	0	0	0	0	0	0	0	0	0	0	0	0	0	0	0	0	0	0
1321	0	0	0	0	0	0	0	0	0	0	0	0	0	0	0	0	0	0	0	0	0	0	0	0	0	0	0	2	0	0	0	2	0	0	0	0	0	0	0	0	0	0	0	0	0	0	0	0	0
1322	0	0	0	0	0	0	0	0	0	0	0	0	0	0	0	0	0	0	0	0	0	0	0	0	0	0	0	0	0	0	0	0	0	0	0	0	0	0	0	0	0	0	0	0	0	0	0	0	0
1323	0	2	0	0	0	0	0	0	0	0	1	0	0	0	2	0	0	0	0	0	0	2	0	0	0	0	0	0	0	0	0	0	0	0	0	0	0	0	0	0	0	0	0	1	0	0	0	0	0
1324	2	0	0	0	0	0	0	0	0	0	0	0	0	0	0	0	0	0	0	0	0	0	0	0	0	0	0	0	0	0	0	0	0	0	0	0	0	0	0	0	0	0	0	0	0	0	0	0	0
1325	0	2	0	0	0	0	0	0	0	0	0	0	0	0	0	0	0	0	0	0	0	0	0	0	0	0	0	0	0	0	0	0	0	0	0	0	0	0	0	0	0	0	0	0	0	0	0	0	0
1326	0	0	0	0	0	0	0	0	0	0	0	0	0	0	2	0	0	0	0	0	0	0	0	0	0	0	0	0	0	0	0	0	0	0	0	0	0	0	0	0	1	0	0	0	1	0	0	0	0
1327	0	0	0	0	0	0	0	0	0	0	0	0	0	0	0	0	0	0	0	0	0	0	0	0	0	0	0	0	0	0	0	1	0	0	0	0	0	0	0	0	0	0	1	0	0	0	0	2	0
1328	0	0	0	0	0	0	1	0	0	0	0	0	0	0	0	0	0	0	2	0	0	0	0	0	0	0	0	0	0	0	0	0	0	0	0	0	0	0	0	0	0	0	2	2	0	0	0	0	0
1329	0	0	0	0	0	0	0	0	0	0	0	0	0	0	0	0	0	0	0	0	0	0	0	0	0	0	0	0	0	2	0	0	0	0	0	0	0	0	0	0	0	0	0	0	0	0	0	0	0
1330	0	0	0	0	1	0	0	0	0	0	0	0	0	0	0	0	0	0	0	0	0	0	0	0	0	0	0	0	0	0	0	0	0	0	0	0	0	0	0	0	0	0	0	0	0	0	2	0	0
1331	0	0	0	0	0	0	1	1	0	0	0	0	0	0	0	0	0	0	0	0	0	0	2	0	0	0	0	0	0	0	0	1	1	0	0	0	0	1	0	0	0	1	0	0	0	0	0	0	0
1332	0	0	0	0	0	0	0	0	0	0	0	0	0	0	0	0	0	0	0	0	0	0	0	0	0	0	0	0	0	0	0	0	0	0	0	0	0	0	0	0	0	0	0	0	0	0	0	2	0
1333	0	1	0	0	0	0	0	2	0	0	0	0	0	0	2	1	0	1	0	0	0	0	0	0	0	1	0	1	0	0	0	1	1	0	0	0	0	0	0	0	0	0	1	1	0	0	0	1	0
1334	1	0	0	0	0	0	0	2	0	0	0	0	0	0	0	0	0	0	0	0	0	0	0	0	0	0	0	0	0	2	0	2	0	0	0	0	0	0	0	0	0	0	0	2	1	0	1	0	0
1335	0	0	0	0	0	0	0	0	0	0	0	0	0	0	0	0	0	0	0	0	0	0	0	0	0	1	0	1	0	0	0	0	0	0	0	0	0	0	0	0	0	0	0	0	2	0	1	0	0
1336	0	0	0	0	0	0	0	0	0	0	0	0	0	1	0	0	0	0	0	0	0	0	0	0	0	0	0	1	0	2	0	0	0	0	0	0	0	0	0	0	0	0	0	0	0	0	0	1	0
1337	0	0	0	0	0	0	0	0	0	0	0	0	0	0	0	1	0	2	2	0	0	0	0	0	0	0	0	0	0	0	0	0	0	0	1	0	0	0	0	0	0	0	0	0	2	0	0	0	0
1338	0	0	0	0	0	0	0	0	0	0	0	0	0	0	0	0	0	0	0	0	0	0	0	0	0	0	0	0	0	0	0	0	1	0	0	0	0	0	0	0	0	0	0	0	2	0	0	0	0
1339	0	0	1	0	0	0	0	0	0	0	0	0	0	0	1	0	0	0	0	0	0	0	0	0	0	0	0	0	0	0	0	0	0	0	0	0	1	2	0	0	0	0	0	0	0	1	0	0	0
1340	0	0	0	0	0	0	0	0	0	0	0	0	0	0	0	0	0	0	0	0	0	0	0	1	1	0	0	0	0	0	0	0	1	0	0	0	0	0	0	0	0	0	0	0	0	0	0	1	0
1341	0	0	0	0	0	0	0	0	0	0	0	0	1	0	1	0	0	0	0	0	0	0	0	0	1	0	0	0	0	0	1	1	0	0	0	0	0	1	0	0	0	0	0	2	0	0	0	0	0
1342	0	0	0	0	1	0	0	1	0	0	0	1	0	0	0	0	0	2	1	0	0	0	0	0	0	0	1	0	0	1	0	0	0	0	1	1	0	0	0	0	0	0	1	2	0	0	0	0	0
1343	0	0	0	1	0	1	0	2	0	0	0	1	1	0	1	0	0	0	0	0	0	1	0	0	0	0	0	0	0	0	1	0	0	0	2	0	2	2	0	0	0	0	0	2	1	1	0	2	0
1344	0	0	0	0	0	0	1	0	0	0	0	0	0	0	0	0	0	0	1	0	0	0	0	0	0	0	0	0	0	0	0	0	0	0	0	0	0	0	0	2	0	0	0	0	0	0	0	0	0
1345	0	0	0	0	0	0	0	0	1	0	0	0	0	0	0	0	0	0	0	0	0	0	0	0	1	0	0	0	0	1	0	0	0	1	1	0	0	0	0	0	0	0	1	2	0	1	1	1	0
1346	0	0	0	0	0	0	0	0	0	0	0	0	0	0	0	0	0	0	0	0	0	0	0	0	0	0	0	0	0	0	0	0	0	0	0	0	0	0	0	0	0	0	0	2	0	0	0	0	0
1347	0	1	0	0	0	0	0	0	0	0	0	0	0	0	0	0	0	0	0	0	0	0	0	0	2	0	0	0	0	0	0	0	0	0	0	0	0	0	0	0	0	0	0	1	0	0	0	0	0
1348	0	0	0	0	0	0	0	0	0	0	1	0	0	0	0	0	0	0	0	0	0	0	0	0	0	0	0	0	0	0	0	0	0	0	1	0	0	0	0	0	0	0	0	0	0	2	0	0	0
1349	0	0	0	0	0	0	0	0	0	0	0	0	0	0	0	0	0	0	0	0	0	0	0	0	2	0	0	0	0	0	1	0	0	0	0	0	0	0	0	0	0	0	0	0	0	0	0	0	0
1350	0	0	0	0	0	0	0	0	0	0	0	0	0	0	0	0	0	0	0	0	0	0	0	0	0	0	1	0	0	2	0	0	0	0	0	0	0	0	0	0	0	0	0	0	0	0	0	0	0
1351	1	0	0	0	0	0	1	1	1	0	0	0	0	0	0	0	1	0	1	0	0	0	2	1	1	0	1	0	0	0	2	0	1	0	0	0	0	0	0	0	0	0	1	0	1	0	2	0	0
1352	0	2	0	0	0	0	0	0	0	0	0	0	0	0	1	0	0	0	0	0	0	0	0	0	0	0	0	0	0	0	0	0	0	0	0	0	0	0	0	0	0	0	0	0	0	0	0	0	0
1353	1	0	0	0	0	1	0	0	0	0	0	0	0	1	0	0	0	0	0	0	0	0	0	0	0	0	0	0	0	0	1	0	0	0	0	0	0	0	0	0	0	0	0	2	0	1	1	1	0
1354	0	0	0	0	0	0	1	1	0	0	0	0	0	0	0	0	0	0	0	0	1	1	0	0	0	0	0	0	0	0	0	0	0	0	0	0	0	1	0	0	0	0	1	0	1	2	0	0	0
1355	0	0	0	0	0	0	0	0	0	0	2	0	0	0	0	0	0	0	0	0	0	0	0	0	0	0	0	0	0	0	0	0	0	1	0	0	0	0	0	0	0	0	1	0	0	0	0	0	0
1356	0	1	0	0	0	0	0	0	1	0	0	0	0	0	0	0	0	0	0	0	0	0	2	0	0	1	1	0	2	0	0	0	0	0	1	0	0	0	0	0	0	0	0	1	0	0	0	0	0
1357	0	0	0	0	0	0	0	0	0	0	0	0	0	0	0	0	0	0	0	0	2	0	0	0	0	0	0	0	0	0	1	0	0	0	0	0	0	0	0	0	0	0	0	1	0	0	0	0	0
1358	0	0	1	0	0	1	0	0	1	0	0	0	0	0	0	0	0	2	0	0	0	0	0	0	0	0	0	0	0	0	1	0	0	0	0	0	0	0	1	0	0	0	0	0	0	0	1	0	0
1359	0	0	0	1	0	0	0	0	0	0	0	0	1	1	2	0	0	0	0	0	0	0	0	0	0	0	0	0	0	0	0	0	0	1	0	0	0	0	0	0	0	0	0	1	0	0	1	0	0
1360	0	0	0	0	0	1	0	0	1	0	0	0	0	0	0	0	0	0	0	0	0	0	0	0	0	0	0	0	2	0	0	0	0	0	0	0	0	1	0	0	0	0	0	0	0	0	1	0	0
1361	0	0	0	0	0	0	0	1	0	0	0	0	0	1	0	0	0	0	0	0	0	0	0	1	1	0	0	0	0	0	0	0	0	0	0	0	0	0	0	0	0	0	0	1	0	2	0	2	0
1362	0	0	0	0	0	0	0	0	0	0	0	0	0	0	1	0	0	0	0	0	0	0	1	0	0	0	0	0	0	0	0	0	0	0	0	0	0	0	0	0	0	0	1	2	0	1	2	0	0
1363	1	0	0	0	1	0	0	0	0	0	0	0	0	0	0	1	0	1	0	0	0	0	0	1	0	1	0	0	1	1	1	0	0	0	1	0	0	0	0	0	0	0	1	0	0	1	0	0	0
1364	0	0	0	0	0	0	0	2	0	0	0	0	0	0	0	0	0	0	0	0	0	0	0	0	0	0	0	0	0	0	0	0	0	0	0	0	0	0	0	0	0	0	0	0	0	0	0	0	0
1365	0	0	0	0	0	0	2	0	2	0	0	0	2	0	0	0	0	1	0	0	0	0	0	0	0	2	0	0	1	1	0	0	0	1	0	0	0	0	0	0	0	0	0	2	2	1	0	1	0
1366	2	0	0	0	0	0	0	0	0	0	0	0	0	0	0	2	0	0	0	0	0	0	0	0	0	0	0	0	2	2	0	0	0	0	2	0	0	0	0	1	0	0	0	0	0	0	0	0	0
1367	0	2	0	0	0	0	0	0	0	0	0	0	0	0	0	0	0	0	0	0	0	0	0	0	0	0	0	0	0	0	0	0	0	0	0	0	0	0	0	0	0	0	0	0	0	0	0	0	0
1368	0	0	0	0	0	1	1	0	0	0	0	0	0	0	0	0	0	0	0	0	2	0	0	1	0	0	0	0	1	0	0	0	0	0	0	0	0	0	0	0	0	0	1	0	0	0	0	0	0
1369	0	0	0	0	0	2	0	0	0	0	0	0	0	0	0	0	0	0	0	0	0	0	0	0	0	0	0	0	0	0	0	0	0	0	0	0	0	0	0	0	0	0	0	2	0	0	0	0	0
1370	0	0	0	0	0	0	0	0	0	0	0	0	0	0	0	0	0	0	0	0	0	0	0	0	0	1	2	0	2	0	0	0	0	0	0	0	0	0	0	0	0	0	0	0	0	0	0	0	0
1371	0	0	0	0	0	0	0	0	0	0	0	0	0	0	0	0	0	0	0	0	0	0	0	0	0	0	0	2	0	0	0	0	0	0	0	0	0	0	0	0	0	0	0	0	0	0	0	0	0
1372	0	0	0	0	0	0	0	0	0	0	0	0	0	0	0	0	0	0	0	0	0	0	0	0	0	0	0	0	0	0	0	0	0	0	0	0	2	0	0	0	0	0	0	2	0	0	0	0	0
1373	0	0	0	0	0	0	0	0	0	0	0	0	0	0	0	0	0	0	0	0	0	0	0	0	0	0	0	0	0	0	0	0	0	0	0	0	0	0	0	0	0	0	0	1	0	0	0	0	0
1374	0	0	0	0	0	0	0	0	0	0	0	0	0	0	0	0	0	0	0	0	0	0	0	0	0	0	0	0	0	0	0	0	0	0	0	0	0	0	0	0	0	0	0	0	0	0	0	0	0
1375	0	0	0	0	0	0	2	0	0	0	0	0	0	0	1	0	0	0	0	0	0	0	0	0	0	0	1	0	1	1	1	0	0	0	0	0	0	0	0	0	0	0	2	2	0	0	0	0	0
1376	0	0	0	0	0	0	0	0	0	0	0	0	0	0	0	0	0	0	0	0	0	0	0	0	0	0	0	0	0	2	0	0	0	0	0	0	0	0	0	0	0	0	0	0	2	0	0	0	0
1377	0	0	0	0	0	0	0	0	0	0	0	0	0	0	0	0	0	0	0	0	0	0	0	0	0	0	0	0	0	0	0	0	0	0	0	0	0	0	0	0	0	0	0	0	0	2	0	0	0
1378	0	0	0	0	0	1	1	0	0	0	0	0	0	0	2	0	0	0	0	0	0	0	0	1	1	0	0	0	0	0	0	1	0	0	2	0	0	0	0	0	0	0	0	1	1	0	1	0	0
1379	0	0	0	0	0	0	1	0	0	0	0	1	0	0	1	0	1	2	0	0	0	0	0	0	0	0	0	0	0	0	0	0	0	0	0	0	0	0	0	0	0	0	0	1	0	0	0	0	0
1380	0	0	0	2	0	0	1	0	0	0	0	0	0	0	1	0	0	0	1	0	0	0	0	0	0	0	0	0	0	1	0	0	1	0	1	0	0	0	0	0	0	0	0	0	0	0	0	0	0
1381	0	0	0	0	0	0	0	0	0	0	0	1	0	2	0	0	0	0	0	0	0	0	0	0	0	0	0	0	0	0	0	0	0	0	0	0	0	0	0	0	0	0	0	1	0	0	0	0	0
1382	0	0	0	0	0	0	0	0	0	0	0	0	0	0	0	0	0	0	0	0	0	0	0	0	0	0	0	0	0	0	0	0	2	0	0	0	0	0	0	0	0	0	0	0	0	0	0	0	0
1383	0	0	0	0	0	0	0	0	0	0	0	0	0	0	1	0	0	0	0	0	1	0	0	0	0	0	0	0	0	0	0	0	0	0	0	0	0	0	0	0	0	0	0	1	1	1	1	1	0
1384	0	0	0	0	0	0	0	0	0	0	0	0	0	1	0	0	0	1	0	0	0	0	0	0	0	0	0	0	1	1	1	2	0	0	0	0	0	0	0	0	0	0	0	0	0	0	1	2	0
1385	0	0	0	0	0	1	0	0	0	0	0	0	0	0	0	0	0	0	0	0	0	0	0	0	0	1	0	0	0	0	0	2	0	0	0	0	0	0	0	0	1	0	0	0	0	0	0	1	0
1386	0	0	0	0	0	0	0	0	0	0	0	0	0	0	0	0	1	1	0	0	0	0	0	0	0	0	0	0	0	0	0	0	0	0	0	0	0	0	0	0	0	0	0	0	0	2	0	0	0
1387	0	2	0	0	0	0	0	0	0	0	0	0	0	0	0	1	0	0	0	0	0	0	0	0	0	0	0	0	0	0	0	0	0	0	0	0	0	0	0	0	0	0	0	0	0	0	0	0	0
1388	0	0	0	0	0	0	1	0	0	0	0	0	0	0	0	0	0	1	0	0	0	0	0	0	0	0	0	0	0	0	0	0	0	0	0	0	0	0	0	0	0	0	0	1	0	0	0	0	0
1389	0	0	0	0	0	0	0	1	0	0	0	0	0	0	0	0	1	0	0	0	0	0	0	0	0	0	0	0	0	0	0	1	0	0	0	0	0	0	0	0	0	0	0	0	1	1	2	0	0
1390	1	0	0	0	0	1	0	0	1	0	0	0	0	0	0	0	1	0	0	0	0	0	0	0	0	0	0	0	0	0	0	2	1	0	0	0	0	0	0	0	0	0	1	2	0	0	2	0	0
1391	0	0	0	0	1	0	0	0	0	0	1	0	0	0	1	0	0	0	0	0	0	0	0	0	0	0	0	0	0	0	1	0	0	0	2	0	0	0	0	0	0	0	0	0	0	0	0	0	0
1392	0	0	0	0	0	0	0	0	0	0	0	0	0	0	0	0	0	0	0	0	0	0	0	0	0	0	0	0	0	2	0	0	0	0	0	0	0	0	0	0	0	0	0	0	0	0	0	0	0
1393	0	0	0	0	0	0	0	0	0	0	0	0	0	2	0	0	0	0	0	0	0	0	0	0	0	0	0	0	0	0	0	0	0	0	0	0	0	0	0	0	0	0	0	0	0	0	0	0	0
1394	0	1	0	0	0	0	0	0	0	0	0	0	0	0	0	0	0	0	2	0	0	0	0	0	0	0	0	0	0	0	0	0	0	0	0	0	0	0	0	0	0	0	0	0	1	0	0	0	0
1395	0	0	0	0	0	0	0	0	0	0	0	0	0	2	0	0	0	0	0	0	0	1	0	0	0	0	0	0	0	0	0	0	1	0	0	0	0	0	0	0	0	0	0	0	0	0	0	0	0
1396	0	0	0	0	0	0	0	0	0	0	0	0	0	0	0	0	1	0	0	0	0	0	0	0	0	1	0	0	0	0	0	0	0	0	0	0	0	0	0	0	0	0	1	2	0	0	0	0	0
1397	0	0	0	0	0	0	0	0	1	0	0	0	0	0	0	0	0	0	0	0	0	0	0	0	2	0	0	0	0	0	0	0	0	0	0	0	0	0	0	0	0	0	1	0	0	0	0	0	0
1398	0	0	0	0	0	0	0	0	0	0	0	0	0	0	0	0	0	0	0	0	0	0	0	0	0	0	0	0	1	2	0	0	0	0	0	0	0	0	0	0	0	0	0	0	0	0	1	0	0
1399	0	0	0	0	0	0	0	0	0	0	0	0	0	0	0	0	0	0	0	0	0	0	0	0	0	0	0	0	0	0	0	2	0	0	0	0	0	0	0	0	0	0	0	0	0	0	0	0	0
1400	0	0	0	0	0	0	0	0	0	0	0	0	0	0	0	0	0	0	0	0	0	1	0	0	0	0	0	0	0	0	0	0	0	0	0	0	0	0	0	0	0	0	0	0	0	0	0	2	0
1401	0	0	0	0	0	0	0	0	0	0	0	0	0	0	0	0	0	0	0	0	0	0	0	0	0	0	0	0	0	0	0	0	0	0	1	0	0	0	0	0	0	0	0	0	0	1	0	0	0
1402	0	0	0	0	0	0	0	0	0	0	0	0	0	0	0	0	0	0	0	0	0	0	0	0	0	0	0	0	0	0	0	0	0	0	0	0	0	2	0	0	0	0	0	0	0	0	0	0	0
1403	0	0	0	0	0	0	1	0	0	0	0	0	0	0	0	0	0	0	0	0	0	0	0	0	0	2	0	0	0	0	0	0	0	0	0	0	0	0	0	0	0	1	0	0	0	0	0	0	0
1404	1	0	1	0	1	0	0	0	1	0	0	0	0	0	0	0	0	0	0	0	0	0	2	0	0	0	0	0	0	0	2	0	0	0	0	0	0	1	0	0	0	0	0	0	0	1	0	1	0
1405	0	0	0	0	2	0	0	0	0	0	0	0	0	0	0	0	0	0	0	0	0	0	0	0	0	0	0	0	0	0	0	0	0	0	0	0	0	0	0	0	0	0	0	0	0	0	0	0	0
1406	0	0	0	0	0	0	0	0	0	0	0	0	0	2	0	0	0	0	0	0	0	0	0	0	0	0	0	0	0	0	0	0	0	0	0	0	0	0	0	0	0	0	0	0	0	0	0	0	0
1407	0	0	0	0	0	0	0	0	0	0	0	0	0	0	0	0	1	0	2	0	0	0	0	0	0	0	0	0	0	0	0	0	0	0	0	0	0	0	0	0	0	0	0	0	0	0	0	1	0
1408	0	0	0	0	0	0	0	0	0	0	0	0	0	0	0	0	0	0	0	0	0	0	0	0	0	0	0	0	0	0	0	2	0	0	0	0	0	0	0	0	0	0	0	1	0	1	0	0	0
1409	0	0	0	0	0	0	0	0	0	0	0	0	0	0	0	0	0	0	0	0	0	0	0	0	0	0	0	0	0	0	0	0	0	0	0	0	0	0	0	0	0	0	0	0	0	2	0	0	0
1410	0	0	0	0	0	0	0	0	0	0	0	1	1	0	0	0	0	0	0	0	0	0	0	1	0	0	0	0	0	0	0	0	0	0	0	0	0	0	0	0	0	0	0	0	2	0	0	0	0
1411	0	0	0	0	0	0	0	0	0	0	0	0	0	0	0	0	0	0	0	0	0	1	0	0	0	0	1	0	0	0	0	0	0	0	0	0	2	0	0	0	0	0	0	0	0	0	0	0	0
1412	1	0	0	1	0	0	0	1	0	0	1	0	0	2	0	0	0	0	0	0	0	0	0	0	0	2	0	1	0	0	1	0	0	0	0	0	0	0	0	0	0	0	0	2	2	0	2	2	0
1413	0	0	0	0	0	1	0	0	0	0	0	0	0	0	0	0	0	0	0	0	0	0	0	0	0	0	0	0	0	0	0	2	1	0	0	0	0	0	0	0	0	0	0	1	0	0	0	0	0
1414	0	0	0	0	0	0	0	0	0	0	0	0	0	0	0	0	0	0	0	0	0	0	0	0	0	1	0	0	0	0	0	0	0	0	0	0	0	0	0	0	0	0	0	0	0	0	0	2	0
1415	0	0	0	0	0	0	0	0	0	0	0	0	0	0	0	0	1	0	1	1	0	0	0	0	1	0	0	1	0	0	0	2	0	0	0	0	1	0	0	0	0	0	0	2	0	0	1	1	0
1416	0	0	0	0	0	0	0	0	0	0	0	0	0	0	0	0	0	0	0	2	0	0	0	0	0	0	0	0	0	0	0	0	0	0	0	0	0	0	0	0	0	0	1	0	0	0	0	1	0
1417	0	0	0	1	0	0	0	0	0	0	0	0	1	0	1	0	0	0	0	0	1	0	0	0	0	0	0	0	2	0	0	0	1	0	0	0	0	1	0	0	0	0	0	1	0	1	0	0	0
1418	0	0	0	0	0	0	0	0	0	0	0	0	0	0	0	0	0	0	0	0	0	0	0	0	0	0	0	0	0	0	2	0	0	0	0	0	0	0	0	0	0	0	0	0	0	0	0	0	0
1419	0	0	0	0	0	1	0	0	0	0	0	0	0	0	0	0	1	0	0	0	0	0	0	1	0	0	0	0	0	0	0	0	0	0	1	0	0	0	0	0	0	0	0	0	0	0	2	1	0
1420	0	0	2	0	0	0	0	0	0	0	0	0	0	0	0	0	0	0	0	0	0	0	0	0	0	0	0	0	0	0	0	0	0	0	0	0	0	0	0	0	0	0	0	0	0	0	0	2	0
1421	0	0	0	0	0	0	0	0	0	0	0	0	0	0	0	0	0	0	0	0	0	0	2	0	0	0	0	0	0	0	0	0	0	0	0	2	0	0	0	0	0	0	0	0	2	0	0	0	0
1422	0	0	0	0	0	0	0	0	0	0	0	0	0	0	0	0	0	0	0	0	0	0	0	0	0	0	0	0	0	0	2	0	0	0	0	0	0	0	0	0	0	0	0	0	0	0	0	0	0
1423	0	0	0	0	0	0	0	0	0	0	0	0	0	0	0	0	0	0	0	0	0	0	0	0	0	0	0	0	0	0	0	0	0	0	2	0	0	0	0	0	0	0	0	0	0	0	0	0	0
1424	0	0	0	0	0	0	0	0	0	0	0	0	0	0	0	0	0	0	2	0	0	0	0	0	0	0	0	0	0	0	0	0	0	0	0	0	0	0	0	0	0	0	0	0	0	0	0	0	0
1425	0	0	0	0	0	0	0	0	0	0	0	0	0	0	0	0	0	0	0	0	0	0	0	0	0	0	0	0	0	1	0	0	0	0	0	0	0	0	0	0	0	0	0	1	0	0	0	2	0
1426	0	0	0	0	0	0	0	0	0	0	0	0	0	0	0	0	0	0	0	0	0	2	0	0	0	0	0	0	0	0	0	0	0	0	0	0	0	0	0	0	0	0	0	2	0	0	0	2	0
1427	0	0	0	0	0	0	0	0	0	0	0	0	0	0	0	0	0	0	0	0	0	0	0	0	0	0	0	0	0	0	0	0	0	0	0	0	0	0	0	0	0	0	0	2	2	0	0	0	0
1428	0	0	0	0	0	0	0	0	0	0	0	0	0	0	0	0	0	0	0	0	0	0	0	0	0	0	0	0	0	0	0	0	0	0	0	0	0	0	0	0	0	0	0	0	0	0	0	0	0
1429	1	0	0	0	0	0	0	0	0	0	0	1	0	0	0	0	0	0	0	0	0	0	0	0	0	0	0	0	0	0	0	2	0	0	0	0	0	0	0	0	0	0	0	0	0	0	0	0	0
1430	0	0	0	0	0	0	0	0	0	0	0	0	0	0	0	0	0	1	2	0	0	0	0	0	0	0	0	0	0	0	0	0	0	0	0	0	0	0	0	0	0	0	0	0	0	0	0	0	0
1431	0	0	0	0	0	0	0	0	0	0	0	0	0	0	0	0	0	0	0	0	0	0	0	0	0	1	0	0	2	0	0	0	0	0	0	0	0	0	0	0	0	0	0	0	0	0	0	0	0
1432	0	0	0	0	0	0	0	0	0	0	0	0	0	0	0	0	0	0	0	0	0	0	0	0	0	0	0	0	0	0	0	0	0	0	0	0	0	0	0	0	0	0	0	0	0	0	0	2	0
1433	0	0	0	0	0	2	0	0	0	0	0	0	0	0	0	0	0	0	0	0	0	0	0	0	0	0	0	0	0	2	0	0	0	0	0	0	0	0	0	0	0	0	0	0	0	0	0	0	0
1434	0	0	0	1	0	0	0	0	0	0	2	0	0	0	0	0	0	0	0	0	0	0	0	1	0	0	0	0	0	0	0	0	0	0	0	0	0	0	0	0	2	0	0	0	0	2	0	1	0
1435	1	0	0	0	0	0	0	1	0	0	0	0	0	0	0	0	0	0	0	0	0	0	0	0	0	0	0	0	0	0	0	1	0	0	0	0	0	0	1	0	0	0	2	0	0	0	0	0	0
1436	0	0	0	0	0	1	1	0	1	0	0	0	0	0	1	0	0	0	1	0	0	0	0	0	1	0	0	0	0	1	0	0	0	0	0	0	0	0	2	0	0	0	1	0	0	0	0	0	0
1437	0	0	0	0	0	0	0	0	0	0	0	0	0	0	0	0	0	0	0	0	0	0	0	0	0	0	0	0	0	0	0	0	0	0	0	0	0	0	0	0	0	0	0	0	0	2	0	0	0
1438	0	0	0	0	0	0	0	0	0	0	0	0	0	0	0	0	0	0	0	0	0	0	0	0	0	0	0	1	0	0	0	0	0	0	0	0	0	0	0	0	0	0	1	0	0	0	0	2	0
1439	1	0	0	0	0	0	2	0	0	1	0	0	0	1	0	0	0	0	1	0	0	0	0	0	0	0	0	0	0	0	0	0	0	1	0	0	0	1	0	0	1	0	1	1	1	1	0	0	0
1440	0	0	0	0	0	1	0	0	0	0	0	0	0	0	0	0	0	1	0	0	0	0	0	0	0	0	0	0	0	0	0	0	0	0	1	0	0	0	0	0	0	0	0	0	1	0	0	2	0
1441	0	0	1	0	0	0	0	0	0	0	0	0	0	0	0	2	0	0	0	0	0	0	0	0	0	0	0	0	2	2	0	0	0	0	0	0	0	0	0	0	0	0	0	2	2	2	0	0	0
1442	0	0	0	0	0	0	1	0	0	0	0	0	0	0	0	0	0	0	0	0	0	0	0	0	0	0	0	0	1	1	1	1	1	0	0	0	0	2	0	0	0	0	0	2	0	1	0	0	0
1443	1	0	0	0	0	0	0	0	0	0	0	1	0	0	0	0	0	0	0	0	0	0	0	0	0	0	0	0	0	0	0	0	0	0	1	0	0	0	0	0	0	0	0	1	0	2	1	1	0
1444	0	0	0	0	0	0	0	0	0	0	0	0	1	0	0	0	0	0	0	1	0	0	0	0	0	0	0	0	0	0	0	2	0	1	0	0	0	0	0	0	0	0	0	1	0	0	2	0	0
1445	0	0	0	0	0	0	0	0	0	0	0	0	0	0	0	0	0	0	0	0	0	0	0	0	0	0	0	0	0	0	0	0	2	0	0	0	0	0	0	0	0	0	0	0	0	0	0	0	0
1446	0	0	0	1	0	0	0	0	0	0	0	0	0	0	0	0	0	0	1	0	0	0	0	0	0	0	0	0	0	0	0	0	0	0	0	0	0	0	0	0	0	0	1	1	0	2	0	0	0
1447	0	0	0	0	0	1	0	0	0	0	0	0	2	0	0	0	0	0	0	0	0	0	0	0	1	0	0	0	0	1	0	0	0	0	0	0	0	1	0	0	0	0	1	1	1	0	0	0	0
1448	0	1	0	0	1	0	0	0	0	0	0	0	0	0	0	0	0	0	0	0	0	0	0	0	0	0	1	0	0	0	0	1	0	0	1	0	0	1	0	0	0	0	0	2	1	2	2	1	0
1449	0	0	0	0	0	1	0	1	0	0	0	0	0	0	1	0	0	0	1	0	0	0	1	2	0	1	0	1	0	1	1	0	0	1	1	0	0	1	0	1	0	1	0	1	2	2	2	2	0
1450	0	0	0	0	0	0	0	0	0	0	0	0	0	0	0	0	0	0	0	0	0	0	0	0	0	1	0	1	0	0	0	0	1	0	0	0	1	2	0	0	0	0	0	0	0	1	0	0	0
1451	0	0	0	1	0	1	0	0	0	0	0	2	1	1	1	0	0	0	0	0	0	0	0	0	0	0	0	0	0	0	0	0	0	0	0	0	0	0	0	0	0	0	1	0	0	0	1	0	0
1452	0	0	0	0	0	2	0	0	0	0	0	0	0	1	0	2	0	0	0	0	0	1	0	0	0	0	0	0	0	1	0	0	0	0	0	0	0	0	0	0	0	0	0	0	0	0	0	2	0
1453	0	0	0	0	0	0	1	1	1	0	0	0	0	0	0	0	0	0	0	0	0	0	0	0	0	0	0	0	0	1	0	0	0	0	1	0	0	0	0	0	0	0	0	2	0	1	0	0	0
1454	0	0	0	0	0	0	0	0	0	0	0	0	1	0	0	2	0	0	0	0	0	0	0	0	0	0	1	1	1	0	0	0	0	0	0	0	0	0	1	0	0	0	0	0	0	0	0	0	0
1455	0	0	0	0	0	0	0	0	0	0	0	0	0	0	0	0	0	0	0	0	0	0	0	0	0	0	0	0	0	0	0	0	0	0	0	0	0	0	0	0	0	0	2	0	0	0	0	1	0
1456	0	0	0	0	0	0	0	0	0	0	0	0	0	0	0	0	0	0	0	0	0	0	0	0	0	0	0	0	0	0	0	0	0	0	0	0	0	0	0	0	0	0	0	1	0	1	0	2	0
1457	0	0	0	0	0	0	0	0	0	0	0	0	0	0	0	0	0	0	0	0	0	0	0	0	0	0	0	0	0	0	0	0	0	0	0	1	0	0	0	0	0	0	2	0	0	0	0	0	0
1458	0	0	0	0	0	0	2	0	0	0	0	0	0	0	0	0	0	0	0	0	0	0	0	0	0	0	0	0	0	0	0	0	0	0	0	0	0	0	0	0	0	0	0	0	0	0	0	0	0
1459	0	1	0	0	0	0	0	0	0	0	0	0	0	0	0	0	0	0	1	0	0	0	0	0	0	0	0	0	1	0	0	1	0	0	0	0	0	0	0	0	0	0	0	1	0	2	0	0	0
1460	0	1	0	0	1	0	0	1	0	0	0	0	0	0	0	0	0	0	0	0	0	0	0	1	2	0	0	1	1	0	0	0	1	0	0	2	0	0	0	0	0	0	0	2	0	0	1	1	0
1461	1	0	0	0	0	0	0	0	0	0	0	1	0	0	0	0	0	0	0	0	0	0	0	0	0	0	0	0	0	2	0	0	0	0	0	0	0	0	0	0	0	0	0	0	1	0	1	1	0
1462	0	0	0	0	0	0	0	1	0	0	1	0	0	0	0	0	0	0	0	0	0	0	0	0	0	1	0	0	0	0	0	0	0	1	0	0	0	0	0	0	0	0	1	2	0	0	0	0	0
1463	0	0	0	0	0	0	0	0	0	0	0	0	0	0	0	0	0	0	1	0	0	0	0	0	0	0	0	0	0	1	1	2	0	0	0	0	0	0	0	0	0	0	0	0	0	0	0	0	0
1464	0	0	0	0	0	0	0	0	0	0	0	0	0	0	0	0	0	0	0	0	0	0	0	0	0	0	0	0	0	0	0	0	0	0	0	0	0	0	0	0	0	0	0	0	0	0	1	1	0
1465	0	0	0	0	0	0	0	0	0	0	0	0	0	0	0	0	0	0	0	1	0	0	0	0	1	1	0	0	0	1	1	0	0	0	0	0	0	0	0	0	0	0	1	0	0	0	0	0	0
1466	0	0	0	0	0	1	0	0	0	0	0	0	0	0	0	0	0	0	0	1	0	0	0	0	1	2	0	0	0	1	0	0	1	0	0	0	0	0	0	0	0	0	0	0	1	0	0	1	0
1467	0	0	0	0	0	0	0	0	0	0	0	0	0	0	1	0	0	0	0	0	0	0	0	0	0	0	0	0	1	0	0	0	0	0	0	0	0	0	0	0	0	0	0	2	1	2	1	1	0
1468	0	0	0	0	0	0	0	0	0	0	0	0	0	0	0	0	0	0	0	0	0	0	0	1	0	0	0	0	0	0	0	0	0	0	0	0	0	0	0	0	0	0	0	2	1	0	0	1	0
1469	0	0	0	0	0	0	0	0	0	0	0	0	0	0	0	0	0	0	0	0	0	0	0	0	0	0	0	0	0	0	0	0	0	0	0	0	0	0	0	0	0	0	1	2	0	0	0	0	0
1470	0	1	0	0	0	0	0	0	0	0	1	0	1	0	0	0	1	0	0	0	0	0	0	0	0	0	0	0	0	0	0	0	0	0	0	0	0	0	0	0	0	0	0	0	0	0	0	0	0
1471	0	0	1	0	0	0	0	0	0	0	0	0	0	0	0	0	0	0	2	0	0	0	0	0	0	0	0	0	0	0	0	0	0	0	0	0	0	0	0	0	0	0	0	0	0	0	0	0	0
1472	0	0	0	0	0	0	0	0	0	0	0	0	0	0	0	0	0	0	0	0	0	0	0	0	0	0	0	1	0	0	0	0	0	0	0	0	0	0	1	0	0	2	0	0	0	1	0	1	0
1473	1	0	0	0	0	0	1	0	0	0	0	0	0	0	0	0	0	0	0	0	0	0	0	0	0	0	0	0	0	0	0	0	0	0	0	0	0	0	0	0	0	0	0	0	0	0	0	0	0
1474	0	0	0	0	1	0	0	0	0	2	0	0	0	0	0	1	0	0	0	1	0	0	0	0	0	0	1	0	0	0	1	1	0	0	1	1	0	0	0	0	1	0	0	0	0	0	1	1	0
1475	0	0	0	0	0	0	0	0	0	0	0	0	0	0	2	0	0	0	0	0	0	0	0	0	0	0	0	0	0	0	0	0	0	0	0	0	0	0	0	0	0	0	0	0	0	0	0	0	0
1476	0	0	0	0	0	0	0	0	0	0	0	0	0	0	0	0	0	0	0	0	0	0	0	0	0	0	0	0	0	0	2	0	0	0	0	0	0	0	0	0	0	0	0	0	0	0	0	0	0
1477	0	0	0	0	0	0	0	0	0	0	0	0	0	0	0	0	0	0	0	0	0	0	0	0	0	1	0	0	0	0	0	0	0	0	0	0	0	0	0	0	0	0	0	1	0	1	0	1	0
1478	0	0	0	0	0	0	0	0	0	0	0	0	2	0	0	0	0	0	0	0	0	0	0	0	0	0	0	0	0	0	0	0	0	0	0	0	0	0	0	0	0	0	0	0	0	0	0	0	0
1479	0	0	0	1	0	2	0	0	0	0	0	0	0	0	0	0	0	0	0	0	0	0	0	0	0	0	0	0	0	0	0	0	0	0	0	0	0	0	0	0	0	0	0	0	0	0	0	0	0
1480	0	1	0	0	0	0	1	0	0	0	0	0	0	0	0	1	0	0	0	0	0	0	0	0	0	1	0	0	0	0	0	0	1	0	0	0	0	0	0	0	0	0	0	2	0	0	0	0	0
1481	0	1	0	0	0	0	0	0	0	0	0	0	0	0	2	0	0	0	0	0	0	0	0	0	0	0	0	0	0	0	0	0	0	1	0	2	0	0	0	0	0	0	0	0	0	1	0	0	0
1482	0	0	0	0	0	0	0	0	0	0	0	0	0	0	0	0	0	0	0	0	0	0	0	0	0	0	0	0	0	0	0	0	0	0	0	2	0	0	0	0	0	0	0	0	0	0	0	0	0
1483	0	0	0	0	0	0	0	0	0	0	0	0	0	0	0	0	0	0	0	0	0	0	0	0	0	0	0	0	0	0	0	0	0	0	0	0	0	2	0	0	0	0	0	0	0	0	0	0	0
1484	0	2	0	0	0	0	0	0	0	0	0	0	0	0	0	0	0	2	0	0	0	0	0	0	0	0	0	0	0	0	2	0	0	0	1	0	0	0	0	0	0	0	0	0	0	0	0	2	0
1485	0	0	0	0	0	0	1	0	0	0	0	0	0	2	0	0	0	0	0	0	0	0	0	0	0	0	0	0	0	0	1	0	0	0	0	1	0	0	0	0	0	0	1	0	0	1	0	0	0
1486	0	0	2	0	0	0	0	0	0	0	0	0	0	0	0	0	0	0	0	0	0	0	0	0	0	0	0	0	0	0	0	0	0	0	0	0	0	0	0	0	0	0	0	0	0	0	0	0	0
1487	0	0	0	2	0	0	0	0	0	0	0	0	0	1	0	1	0	2	2	0	0	0	0	1	0	1	0	1	0	0	0	1	0	0	0	0	0	0	0	0	0	0	0	1	0	0	2	1	0
1488	0	0	0	0	0	0	0	0	0	0	0	0	0	2	0	0	0	0	0	0	0	0	0	0	0	0	0	0	0	0	0	0	0	0	0	0	0	0	0	0	0	0	0	0	0	0	0	0	0
1489	0	0	0	0	0	0	0	0	0	0	0	0	0	0	0	2	0	0	0	0	0	0	0	0	0	0	0	0	0	0	0	0	0	0	0	0	0	0	0	0	0	0	0	0	0	0	0	0	0
1490	0	0	0	0	0	0	0	0	0	0	0	0	0	0	0	0	0	0	2	0	0	0	0	0	0	0	0	0	0	0	0	0	0	0	0	0	0	0	0	0	0	0	0	0	0	0	0	0	0
1491	0	0	0	0	0	0	0	0	0	0	0	0	0	0	0	0	0	0	0	0	2	0	0	0	0	0	0	0	0	0	0	0	0	0	0	0	0	0	0	0	0	0	0	0	0	0	0	0	0
1492	0	0	0	0	0	0	0	0	0	0	0	0	0	0	0	0	2	0	0	0	0	0	0	0	0	0	0	0	0	0	0	2	0	0	0	0	2	0	0	0	0	0	2	0	0	0	0	0	0
1493	0	0	0	0	0	0	0	0	0	0	0	0	0	0	0	0	0	0	0	0	0	0	0	0	0	0	0	0	0	0	0	0	0	0	2	0	0	0	0	0	0	0	0	0	0	0	0	0	0
1494	0	0	0	0	0	0	0	0	0	0	0	0	0	0	0	0	0	0	0	0	0	0	0	0	0	0	0	0	0	0	0	0	0	0	0	0	0	0	0	0	0	0	0	0	0	0	0	0	0
1495	0	0	0	0	0	0	0	0	0	0	0	0	0	0	0	0	0	0	0	0	0	0	0	0	0	0	0	0	0	0	0	0	0	0	0	0	0	0	0	0	0	0	0	0	0	0	0	0	0
1496	0	0	2	0	0	0	0	0	0	0	0	0	0	0	0	0	0	0	0	0	0	0	0	0	0	0	0	0	0	0	0	0	0	0	0	0	0	0	0	0	0	0	0	0	0	0	0	0	0
1497	0	0	0	0	0	0	2	0	0	0	0	0	0	0	0	0	0	0	0	0	0	0	0	0	0	0	0	0	0	0	0	0	0	0	0	0	0	0	0	0	0	0	0	0	0	0	0	0	0
1498	0	0	0	0	0	0	2	0	0	0	0	0	0	0	0	0	2	0	0	0	0	0	0	0	0	0	0	0	0	0	0	2	0	0	0	0	0	0	0	0	0	0	0	0	0	2	0	0	0
1499	0	0	0	0	0	0	0	0	0	0	0	0	0	0	0	0	0	2	0	0	0	0	0	0	0	0	0	0	0	0	0	0	0	0	0	0	0	0	0	0	0	0	0	0	0	0	0	0	0
1500	0	0	0	0	0	0	0	0	0	0	0	0	0	0	0	0	0	2	0	0	0	0	0	0	0	0	0	0	0	0	0	0	0	0	0	0	0	0	0	0	0	0	0	0	0	0	0	0	0
1501	0	0	0	0	0	0	0	0	0	0	0	0	0	0	0	0	0	0	2	0	0	0	0	0	0	0	0	0	0	0	0	0	0	0	0	0	0	0	0	0	0	0	0	0	0	0	0	0	0
1502	0	0	0	0	0	0	0	0	0	0	0	0	0	0	0	0	0	0	0	0	0	0	0	0	0	0	2	0	0	0	0	0	0	0	0	0	0	0	0	0	0	0	0	0	0	0	0	0	0
1503	0	0	0	0	0	0	0	0	0	0	0	0	0	0	0	0	0	0	0	0	0	0	0	0	0	0	0	0	0	0	0	0	0	0	0	0	0	0	0	0	0	0	0	0	2	0	0	0	0
1504	0	0	0	0	0	0	0	0	0	0	0	0	0	0	0	0	0	0	0	0	0	0	0	0	0	0	0	0	0	0	0	0	0	0	0	0	0	0	0	0	0	0	0	0	0	0	0	2	0
1505	0	0	0	0	0	0	0	0	1	0	0	0	0	1	1	0	0	1	0	0	0	0	0	1	0	1	0	1	0	0	0	0	2	0	0	0	0	0	0	0	0	0	0	0	1	0	0	0	0
1506	1	1	0	0	0	2	1	0	0	0	0	0	0	0	0	0	1	0	0	0	0	0	0	0	0	0	0	0	0	0	0	0	0	0	0	0	0	0	0	0	0	0	0	0	0	0	0	1	0
1507	0	0	0	0	1	0	0	0	0	0	0	0	0	0	1	0	0	0	0	0	0	0	0	0	0	0	0	0	0	0	0	0	0	0	0	0	0	0	0	0	0	0	0	2	0	0	0	0	0
1508	0	1	0	0	0	0	0	0	0	0	0	0	0	0	0	0	0	0	0	0	0	0	0	0	0	0	2	0	0	0	0	0	0	0	0	0	0	0	2	0	0	0	0	0	0	0	0	0	0
1509	0	0	0	0	0	0	0	0	0	0	0	0	0	0	0	0	0	0	0	0	0	0	0	0	0	0	0	0	0	0	0	0	0	0	0	0	0	2	0	0	0	0	0	0	0	0	0	0	0
1510	2	0	0	0	2	0	0	0	0	0	0	0	1	0	0	1	1	0	0	0	0	0	2	0	0	0	0	0	0	0	0	0	0	0	0	0	0	0	0	0	0	0	0	0	2	0	0	0	0
1511	0	2	0	0	0	0	0	0	0	0	0	0	0	0	0	0	0	0	0	0	0	0	0	0	0	0	0	0	0	0	0	2	0	0	0	0	0	0	0	0	0	0	0	0	0	0	0	0	0
1512	0	0	0	0	0	0	0	0	0	0	0	0	0	0	0	0	0	0	0	0	0	0	0	0	0	0	0	0	0	0	0	0	0	0	0	0	0	0	0	0	0	2	0	0	0	0	1	0	0
1513	0	0	0	0	0	0	0	0	0	0	0	0	0	0	0	0	0	0	0	0	0	0	0	0	0	0	0	0	0	0	0	0	0	0	0	0	0	0	0	0	0	0	0	0	0	2	0	0	0
1514	1	0	0	0	0	0	0	1	0	0	0	0	0	0	0	0	0	0	0	0	0	0	0	0	0	0	0	1	1	1	1	1	0	0	0	0	0	0	0	0	0	0	0	2	1	1	2	0	0
1515	1	0	0	0	0	0	0	1	0	2	0	0	0	0	0	0	0	0	0	0	0	0	0	0	0	0	0	0	0	0	0	0	0	0	0	0	0	0	0	0	0	0	0	0	0	0	0	0	0
1516	0	0	0	0	0	0	0	2	0	0	0	0	0	0	0	0	0	0	0	0	0	0	0	0	0	0	0	0	0	0	0	0	0	0	0	0	0	0	0	0	0	0	0	1	0	0	0	0	0
1517	0	0	0	0	0	0	1	1	0	0	0	0	0	0	0	0	0	0	1	1	0	0	0	0	0	1	0	0	1	0	0	0	0	0	0	1	0	1	0	0	0	0	0	0	0	0	1	0	0
1518	0	0	0	1	0	0	0	0	0	0	0	0	0	0	1	0	0	0	0	0	0	0	0	0	0	0	0	0	0	0	0	2	0	0	0	0	1	0	0	0	0	0	1	0	2	2	0	1	0
1519	0	0	0	0	0	0	0	0	0	2	0	0	0	0	0	1	0	0	0	0	0	0	0	0	0	0	0	0	0	0	0	0	1	0	0	0	0	0	0	0	0	0	0	1	0	0	0	0	0
1520	0	0	0	0	0	0	0	0	0	0	0	0	0	0	0	0	0	1	1	1	0	0	0	0	0	1	0	0	0	0	1	1	0	0	0	0	1	0	0	0	0	0	0	0	1	0	2	0	0
1521	0	0	0	0	0	0	0	0	0	0	0	0	0	0	0	0	0	0	0	0	0	0	0	0	0	0	1	0	0	0	2	0	0	0	0	0	0	0	0	0	0	0	0	0	0	0	0	0	0
1522	0	0	0	0	0	0	0	0	0	0	0	0	0	0	0	0	0	0	0	0	0	0	0	0	0	0	0	0	0	0	0	0	0	0	0	0	0	0	0	0	0	0	0	0	0	1	0	0	0
1523	0	1	1	0	0	0	0	0	0	0	0	0	0	0	1	0	0	1	1	0	0	0	0	0	0	0	0	2	2	0	0	0	0	0	0	1	0	0	0	0	0	0	0	2	2	1	2	1	0
1524	1	0	0	0	0	0	0	0	0	0	0	0	0	0	0	0	0	0	0	0	0	0	0	0	0	0	0	0	0	0	1	0	1	0	0	1	0	0	0	0	0	0	0	2	0	0	0	0	0
1525	0	0	0	0	0	0	0	0	0	0	0	0	0	1	1	0	0	1	0	0	0	0	0	0	0	2	1	0	0	0	0	0	0	0	0	0	0	0	0	0	0	0	1	0	0	0	0	0	0
1526	0	0	0	0	0	0	0	0	0	0	0	0	0	0	0	0	0	0	0	0	0	0	0	0	0	0	1	0	0	0	0	2	0	0	0	0	0	0	0	0	0	0	0	1	0	0	0	0	0
1527	0	0	0	0	0	0	0	0	0	0	0	0	0	0	0	2	0	0	0	0	0	0	0	0	0	0	0	0	0	0	0	0	0	0	0	0	0	0	0	0	0	0	0	0	0	0	0	0	0
1528	0	0	0	0	0	0	0	0	0	0	0	0	0	0	0	0	0	0	0	0	0	0	0	0	0	0	0	0	0	0	0	0	0	0	0	0	0	0	0	0	0	0	2	1	0	1	0	1	0
1529	0	1	0	0	0	0	0	0	0	0	0	0	0	0	0	0	0	1	0	0	0	0	0	0	0	0	0	2	1	0	0	0	0	0	0	0	0	0	0	0	0	0	0	0	0	1	1	0	0
1530	0	0	0	0	0	0	0	1	0	0	0	0	0	0	0	0	0	1	0	0	0	0	0	0	0	0	0	0	0	0	0	0	0	0	0	0	0	0	0	0	0	0	0	0	0	0	0	2	0
1531	0	0	0	0	0	0	0	0	0	0	0	0	0	1	0	0	0	0	0	0	0	0	0	0	0	0	0	0	0	0	0	0	0	0	0	0	0	0	0	0	0	0	0	0	2	0	0	0	0
1532	0	0	0	0	0	0	0	0	0	0	0	0	0	0	0	0	0	0	0	0	0	0	0	0	0	0	0	0	0	0	0	0	0	0	0	0	0	0	0	0	0	0	0	0	0	0	0	0	0
1533	0	0	0	0	0	0	0	0	0	0	0	0	0	0	0	0	0	0	0	0	0	0	0	0	0	0	0	0	0	0	0	0	0	0	0	0	0	0	0	0	0	0	0	0	0	0	0	0	0
1534	0	0	0	0	0	0	0	0	0	0	0	0	0	0	0	0	0	0	0	0	0	0	0	0	0	0	0	0	0	0	0	0	0	0	0	0	0	0	0	0	0	0	0	0	0	0	0	0	0
1535	0	0	0	0	0	0	0	0	0	0	0	0	0	0	0	0	0	0	0	0	0	1	0	0	0	0	0	0	0	2	0	0	0	0	0	0	0	0	0	0	0	0	0	0	0	0	0	0	0
1536	0	0	0	0	0	0	0	0	0	0	0	0	0	0	0	0	0	0	0	0	0	0	0	0	0	0	0	0	0	0	1	0	0	0	0	0	0	0	0	0	0	0	1	1	0	0	0	0	0
1537	0	0	0	0	0	0	0	0	0	0	0	0	0	0	0	0	0	0	0	0	0	0	0	0	0	0	0	0	0	0	0	0	0	0	0	0	0	0	0	0	0	0	0	0	0	0	0	0	0
1538	0	0	0	0	0	0	0	0	1	0	0	0	0	0	0	0	0	0	0	0	0	0	0	0	0	0	0	0	0	0	0	0	0	0	0	0	0	0	0	0	0	0	0	2	0	0	1	0	0
1539	0	2	0	0	0	0	2	0	2	0	0	0	0	2	0	0	0	0	0	0	0	0	0	0	0	0	0	0	0	0	0	0	0	0	0	0	0	0	0	0	0	0	0	0	0	0	0	0	0
1540	0	0	0	0	2	0	0	0	0	0	0	0	0	0	0	0	0	0	0	0	0	0	0	0	0	0	0	0	0	0	0	0	0	0	0	0	0	0	0	0	0	0	0	0	0	0	0	0	0
1541	0	0	0	0	1	0	0	0	0	0	0	0	2	0	0	0	0	0	0	0	0	0	0	0	0	0	0	0	0	0	0	1	0	0	0	1	1	0	0	0	2	1	0	0	1	1	0	1	0
1542	0	0	0	0	0	0	0	0	0	0	0	0	0	0	0	0	0	0	0	0	0	0	0	0	0	0	1	0	0	0	0	1	0	1	0	0	0	0	0	0	0	0	0	0	0	0	0	0	0
1543	0	0	0	0	0	0	0	0	0	0	0	0	0	0	0	0	0	0	0	0	0	0	0	0	0	0	0	2	0	0	0	0	0	0	0	0	0	2	0	0	0	0	0	0	0	0	0	0	0
1544	0	0	0	0	0	0	0	0	0	0	0	0	0	0	0	0	0	0	0	0	0	0	0	0	0	0	0	0	0	0	0	2	0	0	0	0	0	0	0	0	0	0	0	0	0	0	0	0	0
1545	0	0	0	0	0	0	0	0	0	0	0	0	0	0	0	0	0	0	0	0	0	0	0	0	0	0	0	0	0	0	0	0	0	0	0	0	0	0	0	0	0	0	0	0	0	0	0	0	0
1546	0	1	0	0	0	0	1	2	0	0	0	0	0	1	1	0	0	0	0	0	0	0	0	0	0	0	0	1	0	0	0	1	0	0	0	0	0	0	0	0	0	0	2	0	0	0	0	0	0
1547	0	0	0	0	0	0	0	0	0	0	0	0	0	0	0	0	0	0	0	0	0	0	0	0	0	0	0	0	0	0	0	0	0	0	0	0	0	0	0	0	0	0	0	0	2	0	0	0	0
1548	0	0	0	0	0	0	0	2	0	0	0	0	0	0	0	0	0	0	0	0	0	0	0	0	0	0	0	0	0	0	0	0	0	0	0	0	0	0	0	0	0	0	1	0	0	0	0	0	1
1549	0	0	0	0	0	0	0	0	0	0	0	0	0	0	0	0	0	0	0	0	0	0	0	0	0	0	0	0	0	0	0	1	0	0	0	0	0	0	0	0	0	0	0	2	1	0	0	0	0
1550	0	0	0	0	0	0	0	0	0	0	0	0	0	0	0	0	0	0	0	0	0	0	0	0	0	0	0	0	0	0	0	0	0	0	0	0	0	0	0	0	0	0	0	0	0	0	0	0	0
1551	0	0	0	0	0	0	0	0	0	0	0	0	0	0	0	0	0	0	0	0	0	0	0	0	0	0	0	0	1	0	1	0	0	0	0	0	0	0	0	0	0	0	1	2	0	0	0	0	0
1552	0	0	0	0	0	0	0	0	0	0	0	0	0	0	0	0	0	0	0	0	0	0	0	0	0	0	0	0	0	0	0	0	0	0	0	0	0	0	2	0	0	0	0	0	0	0	0	0	0
1553	0	1	0	0	0	0	0	0	0	0	0	0	0	0	0	0	0	0	0	0	0	0	0	0	0	0	0	0	0	0	0	0	0	0	0	1	0	0	0	0	0	0	0	0	0	0	2	0	0
1554	0	0	0	0	0	0	1	0	0	0	0	0	0	0	0	1	0	0	0	0	0	0	0	0	0	1	0	0	0	0	0	0	0	0	0	0	0	0	0	0	0	0	0	2	0	1	0	0	0
1555	0	0	0	0	0	0	0	0	2	0	0	0	0	0	0	0	0	0	2	0	0	0	0	0	0	0	0	0	2	0	0	2	0	0	1	0	0	0	0	2	0	0	0	2	0	0	0	0	0
1556	0	0	0	0	0	0	0	0	0	0	0	0	0	0	0	0	0	0	0	0	0	0	0	0	0	0	0	0	0	0	0	0	0	0	0	0	0	0	0	0	0	0	0	0	0	0	2	0	0
1557	0	0	0	0	0	0	0	0	0	0	0	0	0	0	0	0	0	0	0	0	0	0	0	0	0	0	0	0	0	0	0	0	0	0	0	0	0	0	0	0	0	1	0	2	0	1	0	0	0
1558	0	1	0	0	0	0	2	0	0	0	0	1	0	0	1	0	0	0	0	0	0	0	0	0	0	1	0	0	1	0	0	0	0	0	0	0	0	0	0	0	0	0	1	0	2	2	0	0	0
1559	0	0	0	0	0	0	0	0	0	0	0	0	0	0	0	0	0	0	0	0	0	0	0	0	0	0	0	0	0	0	0	0	0	0	0	0	0	0	0	0	0	0	0	0	0	0	0	0	0
1560	0	0	0	0	0	0	0	0	0	0	0	0	0	0	0	0	0	0	0	0	0	0	0	0	0	0	0	0	0	0	0	0	0	0	0	0	0	0	0	0	0	0	0	0	0	0	1	0	0
1561	0	0	0	0	0	0	0	0	0	0	0	0	0	0	0	0	0	0	0	0	0	0	0	0	0	0	0	0	0	0	0	0	0	0	0	0	0	0	0	0	0	0	0	0	0	0	0	0	0
1562	0	0	0	0	0	1	0	0	0	0	0	0	0	0	0	0	0	0	0	0	0	0	0	0	0	0	0	0	1	1	0	0	0	0	0	0	0	0	0	0	0	0	0	2	0	0	0	0	0
1563	0	0	0	0	0	0	0	0	0	0	0	0	0	0	0	0	0	1	0	0	0	0	0	0	0	0	0	0	0	0	0	0	0	0	0	0	0	0	0	0	0	0	0	0	0	0	0	0	0
1564	0	0	0	0	0	0	0	0	0	0	0	0	0	0	0	0	0	0	0	0	0	0	0	0	0	0	0	0	0	0	1	0	0	0	0	0	0	0	0	0	0	0	0	2	0	0	0	0	0
1565	0	2	0	0	0	0	0	0	0	0	0	0	1	0	0	0	0	0	0	0	0	0	0	0	0	0	0	0	0	0	0	0	0	0	0	0	0	0	0	0	0	0	0	0	0	0	0	0	0
1566	0	0	0	0	0	0	0	0	0	0	0	0	0	0	0	0	0	0	0	0	0	2	0	0	0	0	0	0	0	0	0	0	0	0	0	0	0	0	0	0	0	0	0	0	0	0	0	0	0
1567	2	0	0	0	0	0	0	0	0	0	0	0	0	0	0	0	0	0	0	0	0	0	0	0	0	0	0	0	0	0	0	0	0	0	0	0	0	0	0	0	0	0	0	0	0	0	0	0	0
1568	0	0	0	0	0	0	0	0	0	0	0	0	0	0	1	0	0	0	0	0	0	0	0	0	0	0	0	0	0	0	0	0	0	0	0	1	0	0	0	0	0	0	0	0	0	0	0	0	0
1569	0	0	0	0	0	0	0	0	0	0	0	0	0	0	0	0	0	0	0	0	0	0	0	0	0	0	0	0	0	0	0	0	0	0	0	0	0	0	0	0	0	0	0	0	0	0	0	0	0
1570	0	0	0	0	0	0	0	0	0	0	0	0	0	0	0	0	0	0	0	0	0	0	0	0	0	0	1	0	0	0	0	0	0	0	0	0	0	1	0	0	0	0	0	0	0	0	0	0	0
1571	0	0	0	1	0	0	0	0	0	0	0	0	0	0	0	0	0	0	0	0	0	0	0	0	0	0	0	0	0	0	0	0	0	0	0	0	0	0	0	0	0	0	2	0	0	0	0	0	0
1572	0	1	0	0	0	0	0	0	0	0	0	0	0	0	0	1	1	0	0	1	0	0	0	0	0	0	0	0	0	1	0	0	1	0	0	0	0	0	0	0	0	0	0	0	1	2	1	0	0
1573	0	0	0	0	0	0	0	0	0	0	0	0	0	0	2	0	0	0	0	0	0	0	0	0	0	0	0	0	0	0	0	0	0	0	0	0	0	0	0	0	0	0	0	0	0	0	0	0	0
1574	0	1	0	0	0	0	0	0	0	0	0	0	0	0	0	1	0	0	0	0	0	0	0	0	0	0	0	0	0	0	0	0	0	0	0	0	0	1	0	0	0	0	0	2	0	0	0	1	0
1575	0	0	0	0	0	0	0	0	0	0	0	0	0	0	0	0	0	0	0	0	0	0	0	0	0	0	0	0	0	0	0	0	0	0	0	0	0	0	0	0	0	0	0	0	0	0	0	0	0
1576	0	0	0	0	0	0	0	0	0	0	0	0	0	0	0	1	0	0	0	0	0	0	0	0	1	0	0	0	0	1	0	0	0	0	0	0	0	0	0	0	0	1	0	0	0	0	0	0	0
1577	2	2	0	0	0	0	0	0	0	0	0	0	0	0	2	0	0	0	0	0	0	0	0	0	0	0	0	0	0	0	0	0	0	0	0	0	0	0	0	0	0	0	0	0	0	0	0	0	0
1578	0	0	0	0	0	0	0	0	0	0	0	0	0	0	0	0	0	0	0	0	0	0	0	0	0	0	0	0	0	0	0	0	0	0	0	0	0	0	0	0	0	0	0	0	2	0	0	0	0
1579	0	0	0	0	0	0	0	0	0	0	0	0	0	0	0	0	0	0	0	0	0	0	0	0	0	0	0	0	0	0	0	0	0	0	0	0	0	0	0	0	0	0	0	0	0	0	0	0	0
1580	0	0	0	0	0	0	0	0	0	0	0	0	0	0	0	0	0	0	0	0	0	0	0	0	0	0	0	0	0	0	0	0	0	0	0	0	0	0	0	0	0	0	0	0	0	0	0	0	0
1581	2	0	0	0	0	0	0	0	0	0	0	0	0	0	0	0	0	0	0	0	0	0	0	0	0	0	0	0	0	0	0	0	0	0	0	0	0	0	0	0	0	0	0	0	0	0	0	0	0
1582	0	0	0	0	0	0	0	0	0	0	0	0	0	0	2	0	0	0	0	0	0	0	0	0	0	0	0	0	0	0	0	0	1	0	0	0	0	0	0	0	0	0	0	0	0	0	0	0	0
1583	0	0	0	0	0	0	0	0	0	0	0	0	0	0	0	0	0	0	0	0	0	0	0	0	0	0	0	0	0	1	0	0	0	0	0	0	0	0	2	0	0	0	0	0	0	0	0	0	0
1584	0	0	0	0	0	0	0	0	0	0	0	0	0	0	0	0	0	0	1	0	0	0	0	0	0	0	0	0	0	0	0	0	0	0	0	0	0	0	0	0	0	0	0	0	0	0	0	0	0
1585	0	0	0	0	0	0	0	0	0	0	0	0	0	0	0	0	0	0	0	0	0	0	0	0	0	1	0	0	0	0	0	0	0	0	0	0	2	0	0	0	0	0	2	2	0	2	0	0	0
1586	0	0	0	0	0	0	0	0	0	0	0	0	0	0	0	0	0	0	0	0	0	0	0	0	0	0	1	0	0	0	0	0	0	0	0	0	2	0	0	0	0	0	2	0	0	0	0	0	0
1587	0	0	0	0	0	0	0	0	0	0	0	0	0	0	0	0	0	0	0	0	0	0	0	0	0	0	0	0	0	0	0	0	0	0	0	0	0	0	0	0	0	0	0	2	0	1	0	0	0
1588	0	0	0	0	0	0	0	0	0	0	0	0	0	0	0	0	0	0	0	0	0	0	0	0	0	0	0	0	0	0	0	0	0	0	0	0	0	0	0	0	0	0	0	0	0	0	0	0	0
1589	0	0	0	0	0	0	0	0	0	0	0	0	0	0	0	0	0	0	0	0	0	0	0	0	0	0	0	0	0	0	0	0	2	0	0	0	0	0	0	0	0	0	0	0	0	0	0	0	0
1590	0	0	0	0	0	0	0	0	0	0	2	2	0	2	0	0	0	0	0	0	0	0	0	0	0	0	0	0	0	0	0	1	0	0	1	0	1	0	0	0	0	0	0	0	0	2	0	0	0
1591	1	0	0	0	0	0	0	0	0	0	0	0	0	0	0	0	0	0	0	0	0	0	0	0	0	0	0	0	0	0	0	0	0	0	0	0	0	0	0	0	0	0	0	1	1	0	0	0	0
1592	0	0	0	0	0	0	0	0	0	0	0	0	0	0	0	0	0	0	0	0	0	1	0	0	0	0	0	1	0	0	0	0	0	0	0	0	0	0	0	0	0	0	0	0	0	0	0	0	0
1593	0	0	0	0	0	0	0	0	0	0	0	0	0	0	0	0	0	0	0	0	0	1	0	0	0	1	0	0	0	0	0	0	0	0	0	0	0	0	0	0	0	0	0	0	0	0	0	0	0
1594	0	0	0	0	0	0	0	0	0	0	0	0	0	0	0	0	0	0	0	0	0	0	0	0	0	0	0	0	0	0	0	0	0	0	0	0	0	0	0	0	0	0	0	0	0	0	0	0	0
1595	0	2	0	0	0	0	0	0	0	0	0	0	0	0	0	0	0	0	0	0	0	0	0	0	0	0	0	0	0	0	0	0	0	0	0	0	0	0	0	0	0	0	0	0	0	0	0	0	0
1596	0	0	0	2	0	0	0	0	0	0	0	2	0	0	0	0	0	0	0	0	0	0	0	0	0	0	0	0	0	0	0	0	0	0	0	0	0	0	0	0	0	0	0	0	0	0	1	0	0
1597	0	0	0	0	0	0	0	0	0	0	0	0	0	0	0	0	0	0	0	0	0	0	0	0	0	0	0	0	0	0	0	0	0	0	0	0	0	0	0	0	0	0	0	0	0	0	0	0	0
1598	0	0	0	1	0	0	0	0	0	0	0	0	0	0	0	1	0	0	0	0	0	0	1	0	0	0	0	0	0	0	0	0	0	0	0	0	0	0	0	0	0	0	0	0	2	0	0	0	0
1599	0	0	0	0	0	0	0	0	2	0	0	0	0	0	0	0	0	0	0	0	0	0	0	0	0	0	0	0	0	0	0	0	0	0	0	0	0	0	0	0	0	0	0	0	0	0	0	0	0
1600	0	0	0	0	0	1	0	0	0	0	0	0	0	0	0	0	0	0	0	0	0	0	0	0	0	0	1	0	0	0	1	0	0	0	0	0	0	0	0	0	0	0	0	0	0	0	2	0	0
1601	0	2	0	0	1	1	0	1	0	1	1	0	0	0	0	0	0	0	0	0	0	0	0	1	0	0	0	0	0	0	1	0	0	1	0	1	0	0	0	0	1	0	0	0	0	0	0	0	0
1602	0	0	0	2	0	0	1	0	0	0	0	0	0	0	0	0	0	0	0	0	0	0	0	1	0	1	1	0	0	0	0	1	0	0	0	0	0	1	2	0	0	0	0	1	0	1	2	0	0
1603	0	0	0	0	0	0	0	2	0	0	0	0	0	0	0	0	0	0	0	0	0	0	0	0	0	0	0	0	0	0	0	1	0	0	0	0	0	0	0	0	0	0	0	0	2	0	1	0	0
1604	1	0	0	1	0	0	0	2	1	1	0	0	0	0	0	0	2	0	0	1	0	0	0	0	0	0	0	0	0	0	0	0	0	0	0	0	0	0	0	0	0	0	2	2	0	0	1	2	0
1605	0	2	0	0	0	0	0	0	0	0	0	0	0	0	0	0	0	0	0	0	1	1	0	1	0	0	0	0	0	1	0	0	0	0	0	0	0	0	0	0	0	0	0	0	0	0	0	0	0
1606	0	0	0	0	0	0	0	0	0	0	0	0	0	0	0	0	0	0	0	0	1	0	0	0	0	0	0	0	1	1	0	1	0	0	0	0	0	0	0	0	0	0	0	1	0	2	1	0	0
1607	0	0	0	0	0	0	0	1	0	0	0	0	0	0	2	0	0	0	0	0	0	0	0	0	0	0	1	0	0	0	1	0	0	1	1	0	0	2	0	0	0	0	0	0	0	0	0	0	0
1608	0	1	0	0	0	0	0	1	1	0	0	0	0	0	0	0	0	2	0	0	1	0	0	0	0	0	0	0	0	0	0	0	0	0	0	0	0	0	0	0	0	0	0	0	0	0	0	0	0
1609	0	0	0	0	0	0	0	1	0	0	0	0	0	0	0	0	0	0	0	0	0	0	0	0	0	0	0	0	0	1	0	2	0	0	0	1	0	0	0	0	0	0	0	0	0	0	0	0	0
1610	2	0	0	0	0	0	0	1	0	0	0	0	0	0	0	0	1	0	0	1	0	0	0	0	0	0	0	0	0	1	0	0	0	0	0	0	0	0	0	0	0	0	0	0	0	0	0	0	0
1611	1	1	0	2	0	0	1	1	0	0	0	0	0	0	0	0	0	0	0	0	0	0	0	0	1	0	0	0	0	2	0	0	0	0	0	0	0	1	0	0	0	0	2	1	1	0	0	0	0
1612	0	0	0	0	0	0	0	0	0	0	0	2	0	0	0	0	0	0	0	0	0	0	0	0	0	0	0	0	0	0	0	0	0	0	0	0	0	0	0	0	0	0	0	0	0	0	0	0	0
1613	2	0	0	0	0	0	0	0	0	0	0	0	0	0	0	0	0	0	0	0	0	0	0	0	0	0	0	0	0	0	0	0	0	0	0	0	0	0	0	0	0	0	0	0	0	0	0	0	0
1614	1	0	0	0	0	0	0	1	1	0	0	0	0	0	0	0	0	2	0	1	0	0	0	0	0	0	0	0	0	1	0	0	0	0	0	0	0	0	0	0	0	0	0	1	0	0	1	0	0
1615	0	0	0	0	0	0	0	2	0	0	0	0	0	1	0	0	0	0	0	1	0	0	0	0	0	0	0	0	0	0	0	0	0	0	0	0	0	0	0	0	0	0	0	0	0	0	0	0	0
1616	0	0	0	0	0	0	0	0	1	0	0	0	0	0	0	0	0	2	0	0	0	0	0	0	0	0	0	0	0	0	0	0	0	0	0	0	0	0	0	0	0	0	0	0	0	0	0	0	0
1617	0	0	0	0	0	0	0	2	0	0	0	0	0	0	1	0	0	0	0	0	0	0	0	0	0	1	0	0	0	0	0	0	0	0	0	1	0	0	0	0	0	1	0	0	0	0	0	0	0
1618	1	0	0	0	0	0	0	0	0	0	0	0	0	0	0	0	0	0	0	0	0	0	0	0	0	0	0	0	0	0	0	0	0	0	0	0	0	0	0	0	0	0	0	0	0	0	0	0	0
1619	0	0	0	0	0	0	0	0	0	0	0	0	0	0	0	0	0	0	0	0	0	0	0	0	0	0	0	0	0	0	0	0	0	0	0	0	0	0	1	0	0	0	0	0	0	0	0	0	0
1620	0	0	0	0	0	0	0	0	0	0	0	1	0	0	0	0	0	0	0	0	0	0	0	0	0	0	0	0	0	0	0	0	0	0	0	0	0	0	0	0	0	0	0	0	0	0	0	0	0
1621	1	0	0	0	0	0	0	0	0	0	0	0	0	0	0	0	0	0	0	0	0	0	0	0	0	0	0	0	0	0	0	0	0	0	0	0	0	0	0	0	0	0	0	0	0	0	0	0	0
1622	0	0	0	0	0	0	0	0	0	0	0	0	0	0	0	0	0	0	0	0	0	0	0	0	0	0	0	0	0	0	0	0	0	0	0	0	0	0	0	0	0	0	0	0	1	0	0	0	0
1623	0	0	0	0	1	0	0	0	0	0	0	0	0	0	0	0	0	0	0	0	0	0	0	0	0	0	0	0	0	0	0	0	0	0	0	0	0	0	0	0	1	0	0	1	0	0	0	0	0
1624	0	0	0	0	0	0	0	0	0	0	0	0	0	0	0	0	0	0	0	1	0	0	0	0	0	0	0	0	0	0	0	0	0	0	1	0	0	0	0	0	0	0	0	0	0	0	0	0	0
1625	0	0	0	0	0	0	0	0	0	0	0	0	0	0	0	0	0	0	0	0	0	0	0	0	1	0	0	0	0	0	0	0	0	0	0	0	0	0	0	0	1	0	0	0	0	0	0	0	0
1626	0	0	0	0	0	0	0	0	0	0	0	0	0	0	0	0	0	1	1	0	0	0	0	0	0	0	0	0	0	0	0	0	1	0	0	0	0	0	0	0	0	0	0	0	0	1	0	0	0
1627	0	0	0	0	0	0	0	0	0	0	0	0	0	0	0	0	0	1	0	0	0	0	0	0	0	0	0	0	0	0	0	0	0	0	0	0	0	0	0	0	0	0	0	0	0	0	0	0	0
1628	1	0	0	0	0	0	0	0	1	0	0	0	0	0	0	0	0	0	0	0	0	0	0	0	0	0	0	0	0	1	0	0	0	0	0	0	0	0	1	0	0	0	0	0	0	0	0	0	0
1629	0	0	0	0	0	0	0	1	0	0	0	0	0	0	0	0	0	0	0	0	0	0	0	0	0	0	0	0	0	0	0	0	0	0	0	0	0	0	0	0	0	0	0	0	0	1	0	0	0
1630	1	0	0	0	0	0	0	0	0	0	0	0	0	0	0	0	0	0	0	0	0	0	0	0	1	0	0	0	0	0	0	0	0	0	0	0	0	0	0	0	1	0	0	1	0	0	1	0	0
1631	0	0	0	0	0	0	0	0	0	0	0	0	0	0	0	1	0	0	0	0	0	0	0	0	0	0	1	0	0	0	0	0	0	0	0	0	0	0	0	0	0	0	0	1	0	0	0	0	0
1632	0	1	0	0	0	0	0	0	0	0	0	0	0	0	0	0	0	0	0	0	0	0	0	0	0	0	0	0	0	0	0	0	0	0	0	0	0	0	0	0	0	0	1	0	0	1	1	0	0
1633	0	0	0	0	0	0	0	0	0	0	0	0	0	0	0	0	0	0	0	0	0	0	0	0	0	0	0	1	0	0	0	0	0	0	0	0	0	0	0	0	0	0	0	0	0	0	0	0	0
1634	0	0	0	0	0	0	0	0	0	0	0	0	0	0	0	0	0	0	0	0	0	0	0	0	0	0	0	0	0	0	0	0	0	0	0	0	0	0	0	0	0	0	0	0	0	0	0	0	0
1635	0	0	0	0	0	0	0	0	0	0	0	0	0	0	0	0	0	0	0	0	0	0	0	0	0	0	0	0	0	1	0	0	0	0	0	0	0	0	0	0	0	0	0	0	0	0	0	0	0
1636	0	0	0	0	0	0	0	0	0	0	0	0	0	0	0	0	0	0	0	0	0	0	0	0	0	0	0	0	0	0	0	0	0	0	0	0	0	0	1	0	0	0	0	0	0	0	0	0	0
1637	0	0	1	0	0	0	0	0	1	0	0	0	0	0	0	0	0	0	0	0	0	0	0	0	0	0	0	0	0	1	0	1	0	0	0	0	0	0	0	0	0	0	0	1	0	0	0	0	0
1638	0	0	0	0	0	0	0	0	0	0	0	0	0	0	0	0	0	0	0	0	0	0	0	0	0	0	0	1	0	0	0	0	0	0	0	0	0	0	0	0	0	0	0	0	0	0	0	0	0
1639	0	0	0	0	0	0	0	0	0	0	0	0	0	0	0	0	0	0	0	0	0	0	0	0	0	0	0	0	0	0	0	0	1	0	0	0	0	0	0	0	0	0	0	0	1	1	0	0	0
1640	0	0	0	0	0	0	0	0	0	0	0	0	0	0	0	0	0	0	0	0	0	0	0	0	0	0	0	0	0	0	0	0	0	0	0	0	0	0	0	0	0	0	0	0	1	0	0	0	0
1641	0	0	0	0	0	0	0	0	0	0	0	0	0	0	0	0	0	0	0	0	0	0	0	0	0	0	0	0	0	0	0	0	0	0	0	0	0	0	0	0	0	0	0	0	0	1	0	0	0
1642	0	0	0	0	0	0	0	0	0	0	0	0	0	0	0	0	0	0	0	0	0	0	0	0	0	0	0	0	0	0	0	0	0	0	0	0	0	0	0	0	0	0	0	0	0	0	0	0	0
1643	0	0	0	0	0	0	0	0	0	0	0	0	0	0	0	0	0	0	0	0	0	0	0	0	0	0	0	0	0	0	0	1	0	0	0	0	0	0	0	0	0	0	0	0	0	0	0	0	0
1644	0	0	0	0	0	0	0	0	0	0	0	0	0	0	1	0	0	0	0	0	0	0	0	0	0	0	0	0	0	0	0	0	0	0	0	0	0	0	0	0	0	0	0	1	0	0	0	0	0
1645	0	0	0	0	0	0	0	0	0	0	0	0	0	0	0	0	0	0	0	0	0	0	0	0	0	0	0	0	0	0	0	0	0	0	0	0	0	1	0	0	0	0	0	0	0	0	0	0	0
1646	0	0	0	0	0	0	0	0	0	0	0	0	0	0	0	0	0	0	0	0	0	0	0	0	0	0	0	0	0	0	0	0	0	0	0	0	0	0	0	0	0	0	0	0	0	0	1	0	0
1647	0	0	0	0	0	0	0	0	0	0	0	0	0	0	0	1	0	0	0	0	1	0	0	0	0	0	0	0	0	0	0	0	0	0	0	1	0	0	0	0	0	0	0	0	0	0	0	1	0
1648	0	0	0	0	0	0	0	0	0	0	0	0	0	0	0	0	0	0	0	0	0	0	0	0	0	0	0	0	0	0	0	0	0	0	0	0	0	0	0	0	0	0	0	0	1	0	0	0	0
1649	0	0	0	0	0	0	0	0	0	0	0	0	0	0	0	0	0	0	0	0	0	0	0	0	0	0	0	0	0	1	0	1	0	0	0	0	0	0	0	0	0	0	0	0	0	0	0	0	0
1650	0	0	0	0	0	0	0	0	0	0	0	0	0	0	0	0	0	0	0	0	0	0	0	0	0	0	0	0	0	0	0	0	0	0	0	0	0	0	0	0	0	0	0	0	0	0	0	0	0
1651	0	0	1	0	0	0	0	0	0	0	0	0	0	0	0	1	0	0	0	0	0	0	0	0	0	0	0	0	0	0	0	1	0	0	0	0	0	0	0	0	0	0	0	0	0	0	0	0	0
1652	0	0	0	0	0	0	0	0	0	0	0	0	0	0	0	0	1	0	0	0	0	0	0	0	0	0	0	0	0	0	0	0	0	0	0	0	0	0	0	0	0	0	0	0	0	0	0	0	0
1653	0	0	0	0	0	0	0	0	0	0	0	0	0	0	0	0	0	0	0	0	0	0	0	0	0	0	0	0	0	0	0	0	0	0	0	0	0	0	0	0	0	0	0	0	0	0	0	0	0
1654	0	0	0	0	0	0	0	0	0	0	0	0	0	0	0	0	0	0	0	0	0	0	0	0	1	0	0	0	0	0	0	0	0	0	0	0	0	0	0	0	0	0	0	0	0	0	0	0	0
1655	0	0	0	0	0	0	0	0	0	0	0	0	0	0	0	0	0	0	0	0	0	0	0	0	0	0	0	0	0	0	0	0	0	0	0	0	0	0	0	0	0	0	0	0	0	1	0	1	0
1656	0	0	0	0	0	0	0	0	0	0	0	0	0	0	0	0	0	1	0	0	0	0	0	0	0	0	0	0	0	0	0	0	0	0	0	0	0	0	0	0	0	0	0	0	0	0	0	0	0
1657	0	0	0	0	0	0	0	0	0	0	0	0	0	0	0	0	0	0	0	0	0	0	0	1	1	0	0	0	0	0	0	0	0	0	0	0	0	0	0	0	0	0	0	0	0	0	0	0	0
1658	0	0	0	0	0	0	0	0	0	0	0	0	0	0	0	0	0	0	0	0	0	0	0	0	0	0	0	0	0	0	0	1	0	0	0	0	0	0	0	0	0	0	0	0	0	0	0	0	0
1659	0	0	0	0	0	1	0	0	0	0	0	0	0	0	0	0	0	0	0	0	0	0	0	0	0	0	0	0	0	0	0	0	0	0	0	0	0	0	0	0	0	0	0	0	0	0	0	0	0
1660	0	0	0	0	0	1	0	0	0	0	0	0	0	0	0	0	0	0	0	0	0	0	0	0	0	0	0	0	0	0	0	0	0	0	0	0	0	0	0	0	0	0	0	0	0	0	0	0	0
1661	0	0	0	0	0	0	0	0	0	0	0	0	0	0	1	0	0	0	0	0	0	0	0	0	0	0	0	0	0	0	0	0	0	0	0	0	0	0	0	0	0	0	0	0	0	0	0	0	0
1662	0	0	0	0	0	0	0	0	0	0	0	0	0	0	0	0	0	0	0	0	0	1	0	0	0	0	0	0	0	0	0	0	0	0	0	0	0	0	0	0	0	0	0	0	0	0	0	0	0
1663	0	0	0	0	0	0	0	0	0	0	0	0	0	0	0	0	0	0	0	0	0	0	0	0	0	0	0	0	0	1	0	0	0	0	0	0	0	0	0	0	0	0	0	0	0	0	0	0	0
1664	0	0	0	0	0	0	0	0	0	0	0	0	0	0	0	0	0	0	0	0	0	0	0	0	0	0	0	0	0	0	0	1	0	0	0	0	0	0	0	0	0	0	0	0	0	0	0	0	0
1665	0	0	0	0	0	0	0	0	0	0	0	0	0	0	0	0	0	0	0	0	0	0	0	0	0	0	0	0	0	0	0	0	0	0	0	0	0	0	0	0	0	0	0	0	0	0	0	1	0
1666	1	0	0	0	0	0	0	0	0	0	0	0	0	0	0	0	0	0	0	0	0	0	0	0	0	0	0	0	0	0	0	0	0	0	0	0	0	0	0	0	0	0	0	0	0	0	0	0	0
1667	0	0	0	0	0	0	1	0	0	0	0	0	0	0	0	0	0	0	0	0	0	0	0	0	0	0	0	0	0	0	0	0	0	0	0	0	0	0	0	0	0	0	1	0	0	0	0	0	0
1668	0	0	0	0	0	0	0	0	0	0	0	0	0	0	1	0	0	0	0	0	0	0	0	0	0	0	0	0	0	0	0	0	0	0	0	0	0	1	0	0	0	0	0	0	0	0	0	0	0
1669	0	0	0	0	0	0	0	0	0	0	0	0	0	0	0	0	0	0	0	0	0	0	0	0	0	0	1	0	0	0	0	1	0	0	0	0	0	0	0	0	0	0	0	0	1	0	0	0	0
1670	0	0	0	0	0	0	0	0	0	0	0	0	0	0	0	0	0	0	0	0	0	0	0	0	0	0	0	0	0	0	0	1	0	0	0	0	0	0	0	0	0	0	0	0	0	0	0	0	0
1671	0	0	0	0	0	0	0	0	0	0	0	0	0	0	0	0	0	0	0	0	0	0	0	0	0	0	0	0	0	0	0	0	0	0	0	0	0	0	0	0	0	0	0	0	1	0	0	0	0
1672	0	0	0	0	0	0	0	0	0	0	0	0	0	0	0	0	0	0	0	0	0	0	0	0	0	0	0	0	0	0	0	0	0	0	0	0	0	0	0	0	0	0	0	0	0	0	0	0	0
1673	0	0	0	0	0	0	0	0	0	0	0	0	0	0	0	0	0	0	0	0	0	0	0	0	0	0	1	0	0	0	0	1	0	0	0	0	0	0	0	0	0	0	0	0	0	0	0	1	0
1674	0	0	0	0	0	0	0	0	0	0	0	0	0	0	0	0	0	0	0	0	0	0	0	0	0	0	0	0	0	0	0	1	0	0	0	0	0	0	0	0	0	0	0	0	0	0	0	0	0
1675	1	0	0	0	0	0	0	0	0	0	0	0	1	0	0	0	0	0	0	0	0	0	0	0	0	0	0	0	0	0	0	0	0	0	0	0	0	0	1	0	0	0	1	0	0	0	0	0	0
1676	0	0	0	0	0	0	0	0	0	0	0	0	0	0	0	0	0	0	0	0	0	0	0	0	0	0	0	0	0	0	0	0	0	0	0	0	0	0	0	0	0	0	0	0	0	0	1	1	0
1677	0	0	0	0	0	0	0	0	0	0	0	0	0	0	0	0	0	0	0	0	0	0	0	0	0	0	0	0	0	0	0	0	0	0	0	0	0	0	0	0	0	0	0	0	0	0	0	1	0
1678	0	0	0	0	0	0	0	0	0	0	0	0	0	0	0	0	0	0	0	0	0	0	0	0	0	0	0	0	0	0	0	0	0	0	0	0	0	0	0	0	0	0	0	0	0	0	0	0	0
1679	0	0	0	0	0	0	0	0	0	0	0	0	0	0	0	0	0	0	0	0	0	0	0	0	0	0	0	0	0	0	0	0	0	0	0	0	0	0	0	0	0	0	0	0	0	0	0	0	0
1680	0	0	0	0	0	0	0	0	0	0	0	0	0	0	0	0	0	1	1	0	0	0	0	0	0	0	0	0	0	0	0	0	1	0	0	0	0	0	0	0	0	0	0	0	0	0	1	0	0
1681	0	0	0	0	0	0	0	0	0	0	0	0	0	0	0	0	0	0	0	1	0	1	0	0	0	0	0	1	0	0	0	0	0	0	0	0	0	0	0	0	0	0	0	0	0	0	0	0	0
1682	0	1	0	0	0	0	0	0	0	0	0	0	0	0	0	0	0	0	0	0	0	0	0	0	0	0	0	0	0	0	0	0	0	0	0	0	0	0	0	0	0	0	0	0	0	1	1	0	0
1683	0	0	0	0	0	0	0	0	0	0	0	0	0	1	0	1	0	0	0	0	0	0	0	0	0	0	1	0	0	0	0	0	0	0	0	0	0	0	0	0	0	0	1	0	0	0	0	1	0
1684	0	0	0	0	0	0	0	0	0	0	0	0	0	0	0	0	0	1	0	0	0	0	0	0	0	0	0	0	0	0	0	0	0	0	0	0	0	0	0	0	0	0	0	0	0	0	0	0	0
1685	0	0	0	0	0	0	0	0	0	0	0	0	0	0	0	0	0	0	0	0	0	0	0	0	0	0	0	0	0	0	0	0	0	0	0	0	0	0	0	0	0	0	0	0	0	0	0	1	0
1686	0	0	0	0	0	0	0	0	0	0	0	0	0	0	1	0	0	0	0	0	0	0	0	0	0	0	0	0	0	0	0	0	0	0	0	0	0	0	0	0	0	0	0	0	0	0	0	0	0
1687	1	0	0	0	0	0	0	0	0	0	0	0	0	0	0	0	0	0	0	0	0	0	0	0	0	0	0	0	0	1	0	0	0	0	0	0	0	0	0	0	0	0	0	0	0	1	1	1	0
1688	0	1	0	0	0	0	0	0	0	0	0	0	0	0	0	0	0	0	0	0	0	0	0	0	0	0	0	0	0	0	0	0	0	0	0	0	0	0	0	0	0	0	0	0	0	0	0	0	0
1689	0	0	0	0	0	0	0	0	0	0	0	0	0	0	0	0	0	0	0	0	0	0	0	0	0	0	0	0	0	0	0	1	0	0	0	0	0	0	0	0	0	0	0	0	1	0	0	0	0
1690	1	0	0	0	0	0	0	0	0	0	0	0	0	0	0	0	0	0	0	0	0	0	0	0	0	0	0	0	0	0	0	0	0	0	0	0	0	0	0	0	0	0	0	0	0	0	0	0	0
1691	0	0	0	0	0	0	0	0	0	0	0	0	0	0	0	0	0	0	0	0	0	0	0	0	0	0	0	0	0	0	0	0	0	0	0	0	0	0	0	0	0	0	0	0	0	0	0	0	0
1692	0	0	0	0	0	0	0	0	0	0	0	0	0	0	0	0	0	0	0	0	0	0	0	0	0	0	0	0	0	0	0	0	0	0	0	0	0	0	0	0	0	0	0	0	0	0	0	0	0
1693	0	0	0	0	0	0	0	1	0	0	0	0	0	0	0	0	0	0	0	0	0	0	0	0	0	0	0	1	0	0	0	0	0	0	0	0	0	0	0	0	0	0	0	0	0	1	0	0	0
1694	0	0	0	0	0	0	0	0	0	0	0	0	0	0	0	0	0	0	0	0	0	0	0	0	0	0	0	0	0	0	0	0	1	0	0	0	0	0	0	0	0	0	0	0	0	0	0	0	0
1695	0	0	1	0	0	0	0	0	0	0	0	0	0	0	0	0	0	0	0	0	0	0	0	0	0	0	0	0	0	0	0	0	0	0	0	0	0	0	0	0	0	0	0	0	0	0	0	0	0
1696	0	0	0	0	0	0	0	0	1	0	0	0	0	0	0	0	0	0	0	0	0	0	0	0	0	1	1	0	0	0	0	0	0	0	0	1	0	0	0	0	0	0	0	0	0	0	0	0	0
1697	0	0	0	0	0	0	0	0	0	0	0	0	0	0	0	0	0	0	0	0	0	0	0	0	0	0	0	0	0	0	0	0	1	0	1	0	0	0	0	0	0	0	0	0	0	0	0	0	0
1698	0	0	0	0	0	0	0	0	0	0	0	0	1	0	0	0	0	0	0	0	1	0	1	0	1	0	0	0	0	0	0	0	0	0	0	0	0	0	0	0	0	0	0	0	0	0	0	0	0
1699	0	0	0	0	0	0	1	0	0	0	1	0	0	0	0	0	0	0	0	0	0	0	0	0	0	0	0	0	0	1	0	0	0	0	0	0	0	0	0	0	0	0	0	0	0	0	0	0	0
1700	0	0	0	0	0	0	1	1	0	0	0	0	0	0	0	0	0	0	1	0	0	0	0	0	0	0	0	0	0	0	0	0	1	0	0	0	0	0	0	0	0	0	0	0	0	0	0	0	0
1701	0	0	0	0	0	0	0	0	1	0	0	0	0	0	0	0	0	0	0	0	0	0	0	0	0	0	0	0	0	0	0	0	0	0	0	0	0	0	0	0	0	0	0	0	0	0	0	0	0
1702	0	0	0	0	0	0	0	0	0	0	0	0	0	1	0	0	0	0	0	0	0	0	1	0	0	1	0	0	0	0	0	0	0	0	1	0	0	0	0	0	0	0	0	0	0	0	0	0	0
1703	0	0	0	0	0	0	0	0	0	0	0	0	0	0	0	0	0	0	0	0	0	0	0	0	0	0	0	0	0	0	0	0	0	0	1	0	0	0	0	0	0	0	1	0	0	1	0	0	0
1704	1	0	0	0	0	0	0	0	0	0	0	0	0	0	0	0	0	1	0	0	0	0	0	0	1	1	0	0	0	0	0	0	0	0	0	0	0	0	0	0	0	0	0	0	0	0	0	0	0
1705	0	0	0	0	0	0	1	0	0	0	0	0	0	0	0	0	1	0	0	0	0	0	0	1	0	0	0	0	0	0	0	0	0	0	0	0	0	0	0	0	0	0	0	1	0	0	1	1	0
1706	0	0	0	0	0	0	0	0	0	0	0	0	0	0	0	0	0	0	1	0	0	0	0	0	0	0	0	0	0	0	0	0	0	0	0	0	0	0	0	0	1	0	0	0	0	0	0	0	0
1707	0	0	0	0	0	0	0	0	0	0	0	1	1	0	0	0	0	0	0	0	0	0	0	1	0	0	0	1	0	0	0	0	0	0	0	0	0	0	0	0	0	0	0	0	0	1	1	0	0
1708	0	0	0	0	0	0	0	0	0	0	0	0	0	0	0	0	0	0	0	0	0	0	0	0	0	0	0	0	0	0	0	0	0	0	0	0	0	0	0	0	0	0	0	0	0	0	0	0	1
1709	0	1	0	0	0	0	0	0	0	0	0	0	0	0	0	0	0	0	1	0	0	0	0	0	0	0	0	0	0	0	0	0	0	0	0	0	0	0	0	0	0	0	0	0	0	0	0	0	0
1710	0	0	1	0	0	0	0	0	0	0	0	0	0	0	0	0	0	0	0	0	0	0	0	0	0	0	0	0	0	0	0	0	0	0	0	0	0	0	0	0	0	0	0	0	0	0	0	0	0
1711	0	0	1	0	0	0	0	0	0	0	0	0	0	0	0	0	0	0	0	0	0	0	0	0	0	0	0	0	0	0	0	0	0	0	0	0	0	0	0	0	0	0	0	1	0	0	0	0	0
1712	0	0	0	0	0	0	1	0	0	0	0	0	0	0	0	0	0	0	0	0	0	0	0	0	0	0	0	0	0	0	0	0	0	0	0	0	0	0	0	0	0	0	0	0	0	0	0	0	0
1713	0	0	0	0	0	0	0	1	1	0	0	0	0	0	0	0	0	0	0	0	0	0	0	0	0	1	0	0	0	1	0	0	0	0	0	0	0	0	0	0	0	0	0	0	1	0	0	0	0
1714	0	0	0	0	0	0	0	0	0	0	0	1	0	0	0	0	0	0	1	0	0	0	0	0	0	0	0	0	0	0	1	0	0	0	0	0	0	0	0	0	0	0	0	0	0	0	0	0	0
1715	0	0	0	0	0	0	0	0	0	0	0	1	0	0	0	0	0	0	0	0	0	0	0	0	0	0	0	0	0	0	0	0	0	0	0	0	0	0	0	0	0	0	0	0	0	0	0	0	0
1716	0	0	0	0	0	0	0	0	0	0	0	0	0	1	0	0	0	0	0	0	0	0	0	0	0	0	0	0	0	0	1	0	0	0	0	0	0	0	0	0	0	0	0	0	0	0	0	0	0
1717	0	0	0	0	0	0	0	0	0	0	0	0	0	0	0	0	1	0	0	0	0	0	0	0	0	0	0	0	0	0	1	0	0	0	0	1	0	0	0	0	0	0	0	0	0	0	0	0	0
1718	0	0	0	0	0	0	1	0	1	0	0	0	0	0	0	0	0	0	0	0	0	0	0	0	0	0	0	0	0	0	0	0	0	0	0	0	0	0	0	0	0	0	0	0	0	1	0	0	0
1719	0	0	0	0	0	0	0	0	0	0	0	0	0	0	1	0	0	0	0	0	0	0	0	0	0	0	0	0	0	0	0	0	0	0	0	0	0	0	0	0	0	0	0	0	0	0	0	0	0
1720	0	0	0	0	0	0	0	0	0	0	0	0	0	0	0	0	0	0	0	0	1	1	0	0	0	0	0	0	0	0	0	0	0	0	0	0	0	0	0	0	0	0	0	0	0	0	0	0	0
1721	0	0	0	0	0	0	0	0	0	0	0	0	0	0	0	0	0	0	0	0	0	0	0	1	1	0	0	0	0	0	1	0	0	1	0	0	0	0	0	0	0	0	0	0	0	0	0	0	0
1722	0	0	0	0	0	0	0	0	0	0	0	0	0	0	0	0	0	0	0	0	0	0	0	0	0	0	0	0	0	0	0	0	0	0	0	0	0	0	0	0	0	0	0	0	0	0	0	0	0
1723	0	0	0	0	0	0	0	0	0	0	0	0	0	0	0	0	0	0	0	0	0	0	0	0	0	0	0	0	0	0	0	0	0	0	0	0	0	0	0	0	0	0	0	0	0	1	0	0	0
1724	0	0	0	0	0	1	0	0	0	0	0	0	0	0	0	0	0	0	0	0	0	0	0	0	0	0	0	0	0	0	0	1	0	0	0	0	0	0	0	0	0	0	0	0	0	0	0	0	0
1725	1	0	0	0	0	0	0	0	1	0	0	0	0	0	0	0	0	0	0	0	0	0	0	0	0	0	0	0	0	0	0	0	0	0	0	0	0	0	0	0	0	0	0	1	0	0	0	0	0
1726	0	0	0	0	0	0	0	0	0	0	0	0	1	0	0	1	0	0	0	0	1	0	0	0	0	0	1	0	0	1	0	0	0	0	0	0	0	0	0	1	0	0	0	1	0	0	0	0	0
1727	0	0	0	0	0	0	0	0	0	0	0	0	0	0	1	0	0	0	1	0	0	0	0	0	0	0	0	0	0	0	0	0	0	0	0	0	0	0	0	0	0	0	0	0	0	1	0	0	0
1728	0	0	0	0	0	0	0	0	0	0	0	0	0	0	0	0	0	0	1	0	0	0	0	0	0	0	0	0	0	1	0	0	0	0	0	0	0	0	0	0	0	0	0	0	0	0	0	0	0
1729	0	0	0	0	0	0	0	0	0	0	0	0	0	0	0	0	0	0	0	0	0	0	0	0	0	0	0	0	0	1	0	0	0	0	0	0	0	0	0	0	0	0	0	0	0	0	0	0	0
1730	0	0	0	0	0	0	0	0	0	0	0	0	0	0	0	0	0	0	0	0	0	0	0	0	0	0	0	0	0	0	0	0	0	0	0	0	0	0	0	0	0	0	1	0	0	0	0	0	0
1731	0	0	0	0	0	0	0	0	0	0	0	0	0	0	1	1	0	0	0	0	0	0	0	0	0	0	0	1	0	1	0	0	0	0	0	0	0	0	0	0	0	0	0	1	0	1	0	0	0
1732	0	0	0	0	0	0	0	0	0	0	0	0	0	0	0	0	0	0	0	0	0	0	0	0	0	0	0	0	0	0	0	0	0	0	0	0	0	0	0	0	0	0	0	0	0	0	1	0	0
1733	1	0	0	0	0	0	0	0	0	0	0	0	0	0	0	0	0	0	0	0	0	0	0	0	0	0	0	0	0	0	0	0	0	0	0	0	0	0	0	0	0	0	0	0	0	0	0	0	0
1734	0	0	0	0	0	0	1	1	0	0	0	0	0	0	0	0	0	1	0	0	0	0	0	0	0	0	0	0	0	0	0	0	0	0	0	0	0	0	0	0	0	0	0	1	0	1	0	0	0
1735	0	0	0	0	0	0	0	0	1	0	0	0	0	0	0	0	0	0	0	0	0	0	0	0	0	0	0	0	0	0	0	0	0	0	0	0	0	0	0	0	0	0	0	1	0	0	0	0	0
1736	0	0	0	0	0	0	0	0	0	0	0	1	0	0	0	0	0	0	1	0	0	0	0	0	0	0	0	0	0	0	0	0	0	0	0	0	0	0	0	0	1	0	1	0	0	1	0	0	0
1737	0	0	0	0	0	0	0	0	0	0	0	0	0	0	1	0	0	0	0	0	0	0	0	0	0	0	0	0	0	0	0	0	0	0	0	0	0	0	0	0	0	0	0	0	0	0	0	0	0
1738	0	0	0	0	0	0	0	0	0	0	0	0	0	0	0	0	0	1	0	0	0	0	0	0	0	0	0	0	0	0	0	0	0	0	0	0	0	0	0	0	0	0	0	0	0	1	0	0	0
1739	0	0	0	0	0	0	0	0	0	0	0	0	0	0	0	0	0	0	0	0	1	0	0	0	0	0	0	0	0	0	0	0	0	0	0	0	0	0	0	0	0	0	0	0	0	0	1	0	0
1740	0	0	0	0	0	0	0	0	0	0	0	0	0	0	0	0	0	0	0	0	0	0	0	0	0	0	0	1	0	0	0	0	0	0	0	0	0	0	0	0	0	0	0	0	0	0	0	0	0
1741	0	0	0	0	0	0	0	0	0	0	0	0	0	0	0	0	0	0	0	0	0	0	0	0	0	0	0	1	0	0	0	0	0	0	0	0	0	0	0	0	0	0	0	0	0	0	0	0	0
1742	0	0	0	0	0	0	0	0	0	0	0	0	0	0	0	0	0	0	0	0	0	0	0	0	0	0	0	0	1	0	0	0	0	0	0	0	0	0	0	0	0	0	0	0	0	0	0	0	0
1743	0	0	0	0	0	0	0	0	0	0	0	0	0	0	0	0	0	0	0	0	0	0	0	0	0	0	0	0	0	0	1	0	0	0	0	0	0	0	0	0	0	0	0	0	0	0	0	0	0
1744	0	0	0	0	0	0	0	0	0	0	0	0	0	0	0	0	0	0	0	0	0	0	0	0	0	0	0	0	0	0	0	0	0	0	0	1	0	0	0	0	0	0	0	1	0	0	0	0	0
1745	0	0	0	0	0	0	0	0	0	0	0	0	0	0	0	0	0	0	0	0	0	0	0	0	0	0	0	0	0	0	0	0	0	0	0	0	0	0	0	0	0	0	1	1	0	0	0	0	0
1746	0	0	0	0	0	0	0	0	0	0	0	0	0	0	0	0	0	0	0	0	0	0	0	0	0	0	0	0	0	0	0	0	0	0	0	0	0	0	0	0	0	0	0	1	0	0	0	0	0
1747	0	0	0	0	0	0	0	0	0	0	0	0	0	0	0	0	0	0	0	0	0	0	0	0	0	0	0	0	0	0	0	0	0	0	0	0	0	0	0	0	0	0	0	0	0	1	0	0	0
1748	0	0	0	0	0	0	0	0	0	0	0	0	0	0	0	0	0	0	0	0	0	0	0	0	0	0	0	0	0	0	0	0	0	0	0	0	0	0	0	0	0	0	0	0	0	0	0	1	0
1749	0	0	0	0	0	0	0	0	0	0	0	0	0	0	0	0	0	0	0	0	0	0	0	0	0	0	0	0	0	0	0	0	0	0	0	0	0	0	0	0	0	0	0	0	0	0	0	1	0
1750	0	0	0	0	0	0	0	0	0	0	0	0	0	0	0	0	0	0	0	0	0	0	0	0	0	0	0	0	0	0	0	0	0	0	0	0	0	0	0	0	0	0	0	0	0	0	0	0	0
1751	0	0	0	0	0	0	0	0	0	0	0	0	0	1	0	0	0	0	0	0	0	0	0	0	1	0	0	0	0	0	0	0	0	0	0	0	0	0	0	0	0	0	0	0	0	0	0	0	0
1752	0	0	0	0	0	0	0	0	0	0	0	0	0	0	0	0	0	0	0	1	0	0	0	0	0	0	0	0	0	0	0	0	0	0	0	0	0	0	0	0	0	0	0	0	0	0	0	0	0
1753	0	0	0	0	0	0	0	0	0	0	0	0	0	0	0	0	0	0	0	0	0	0	0	0	0	0	0	0	0	0	0	0	0	0	0	0	0	0	0	0	0	0	0	0	0	0	0	0	0
1754	1	0	0	0	0	0	0	0	0	0	0	0	0	0	0	0	0	0	0	0	0	0	0	0	0	0	0	0	0	0	0	0	0	0	0	0	0	0	0	0	0	0	0	0	0	0	0	0	0
1755	0	0	0	0	0	0	1	1	0	0	0	0	0	0	0	0	0	0	0	0	0	0	0	0	0	0	0	0	0	0	0	0	0	0	0	1	0	0	0	0	0	0	0	1	0	0	0	0	0
1756	0	0	0	0	0	0	0	0	0	0	0	0	0	0	0	0	0	0	0	0	0	0	0	0	0	0	0	0	0	0	0	0	0	0	0	0	0	0	0	0	0	0	0	0	0	1	0	0	0
1757	0	0	0	0	0	0	0	0	0	1	0	0	0	0	0	0	0	0	0	0	0	0	0	0	0	0	0	0	0	0	0	0	0	0	0	0	0	0	0	0	0	0	0	0	0	0	0	0	0
1758	0	0	0	0	0	0	0	0	0	0	0	0	0	0	0	0	0	0	0	0	0	0	0	0	0	0	0	0	0	0	0	0	0	0	1	0	0	1	0	0	0	0	0	0	0	0	1	0	0
1759	0	0	0	0	0	0	0	0	0	0	0	0	0	0	0	0	0	0	0	0	0	0	0	0	0	0	0	0	0	0	0	0	0	0	0	1	0	0	0	0	0	0	0	0	0	0	0	0	0
1760	0	0	0	0	0	0	0	0	0	0	0	0	0	0	0	0	0	1	0	0	0	0	0	0	0	0	0	0	0	0	0	0	0	0	0	0	0	0	0	0	0	0	0	0	0	1	0	0	0
1761	0	0	0	0	0	0	0	0	1	0	0	0	0	0	0	0	0	0	0	0	0	0	0	0	0	0	0	0	0	0	1	0	0	0	0	0	0	0	0	0	0	0	0	0	0	0	0	0	0
1762	0	0	0	0	0	0	0	0	0	0	0	0	0	0	0	0	0	1	0	0	0	0	0	0	0	0	0	0	0	0	0	0	0	0	0	0	0	0	0	0	0	1	0	0	0	0	0	0	0
1763	0	0	0	0	0	0	0	0	0	0	0	0	0	0	0	0	0	0	0	0	0	0	0	0	0	0	0	0	0	0	0	0	0	0	0	0	0	0	0	0	0	0	0	0	0	1	0	0	0
1764	0	0	0	0	0	1	0	0	0	0	0	0	0	0	0	0	0	0	0	0	0	0	0	0	0	0	0	0	0	1	0	0	0	0	0	0	0	0	0	0	0	0	0	0	0	0	0	0	0
1765	0	0	0	0	0	0	0	0	0	0	0	1	0	0	0	0	0	0	0	0	0	0	0	0	0	0	0	0	0	0	0	0	0	0	0	1	0	0	0	0	0	0	0	0	0	0	0	0	0
1766	0	0	0	0	0	0	0	0	0	0	0	0	0	0	0	0	0	0	0	0	0	0	0	0	0	0	0	1	0	0	0	0	0	0	0	0	1	0	0	0	0	0	0	0	0	0	0	0	0
1767	0	0	0	0	0	0	0	0	0	0	0	0	0	0	0	0	0	0	0	1	0	0	0	0	0	1	0	0	0	0	0	0	0	0	0	0	0	0	0	0	0	0	0	0	0	0	0	0	0
1768	0	0	0	0	0	0	0	0	0	0	0	0	0	0	0	0	0	0	0	0	0	0	0	0	0	0	0	0	0	0	0	0	0	0	0	1	0	0	0	0	0	0	0	0	0	0	0	0	0
1769	0	0	0	0	0	1	0	0	0	0	0	0	0	0	0	0	0	0	0	0	0	0	0	0	0	0	0	0	0	0	0	0	0	0	0	0	0	0	0	0	0	0	0	0	0	0	1	0	0
1770	0	0	0	0	0	0	0	0	0	0	0	0	0	0	0	0	0	0	0	0	0	0	0	0	0	0	0	0	0	0	1	0	0	0	0	0	0	0	0	0	0	0	0	0	0	0	0	0	0
1771	0	0	0	0	0	0	0	0	0	0	0	0	0	0	0	0	0	0	0	0	0	0	0	0	0	0	0	1	0	0	0	0	0	0	0	0	0	0	0	0	0	0	0	1	0	0	0	0	0
1772	0	1	0	0	0	0	0	0	0	0	0	0	0	0	0	0	0	1	0	1	0	0	0	0	0	0	0	0	0	0	0	0	0	0	1	0	0	0	0	0	0	0	1	0	0	0	0	0	0
1773	0	0	0	0	0	0	0	0	0	0	0	0	0	0	0	0	1	0	0	0	0	0	0	0	0	0	0	0	0	1	0	0	0	0	0	0	0	0	0	0	0	0	0	0	0	1	0	0	0
1774	0	0	0	0	0	0	0	0	0	0	0	0	0	0	0	0	0	0	0	0	0	0	0	0	0	0	0	0	0	0	0	0	0	0	0	0	0	0	0	0	0	0	1	0	0	0	0	0	0
1775	0	0	0	0	0	0	0	0	0	0	0	0	0	0	0	0	0	0	0	0	0	0	0	0	0	0	0	0	0	0	0	0	0	0	0	0	0	0	0	0	0	0	0	1	0	0	0	0	0
1776	0	0	0	0	0	0	0	0	0	0	0	0	0	0	0	0	0	0	0	0	0	0	0	0	0	0	0	0	1	0	0	0	0	0	0	0	0	0	0	0	0	0	0	0	0	0	0	0	0
1777	0	0	0	0	0	0	0	0	0	0	0	0	0	0	1	0	0	0	0	0	0	0	0	0	0	0	0	0	0	0	0	0	0	0	0	0	0	0	0	0	0	0	0	0	0	1	0	0	0
1778	0	0	0	0	0	0	1	0	0	0	0	0	0	0	0	0	0	0	0	0	0	0	0	0	0	0	0	0	0	0	0	0	0	0	0	0	0	0	0	0	0	0	0	0	0	0	1	0	0
1779	0	0	0	0	0	0	0	0	0	0	0	0	1	0	1	0	0	0	0	0	0	0	0	0	0	0	0	0	0	0	0	0	0	0	1	0	0	0	0	0	0	0	0	0	0	0	1	0	0
1780	0	0	0	0	0	0	0	0	0	0	0	0	0	0	0	0	0	0	0	0	0	0	0	0	0	0	0	0	0	1	0	0	0	0	0	0	0	0	0	0	0	0	0	1	0	0	0	0	0
1781	0	0	0	0	0	0	0	0	0	0	0	0	0	0	0	0	0	0	0	0	0	0	0	0	0	0	0	0	0	0	0	0	0	0	0	0	0	0	0	0	0	1	0	0	0	0	0	0	0
1782	0	0	0	0	0	0	0	0	0	0	0	0	0	0	0	0	0	0	0	0	0	0	0	0	0	0	0	0	0	0	0	1	0	0	0	0	0	0	0	0	0	0	0	0	0	0	1	0	0
1783	0	0	0	0	0	0	0	0	0	0	0	0	0	0	0	0	0	0	0	0	0	0	0	0	0	1	0	0	0	0	0	0	1	0	0	0	0	1	0	0	0	0	0	0	0	0	0	0	0
1784	0	0	0	0	0	0	0	0	0	0	0	0	0	0	1	0	0	0	0	0	0	0	0	0	0	0	0	0	0	0	0	0	0	0	0	0	0	0	0	0	0	0	0	0	0	0	0	0	0
1785	0	0	0	0	0	0	0	0	0	0	0	0	0	0	0	0	0	0	0	0	0	0	0	0	0	0	0	0	0	1	0	0	0	0	0	0	0	1	0	0	0	0	0	0	1	1	0	0	0
1786	0	0	0	0	0	0	0	0	0	0	0	0	0	0	0	0	0	0	0	0	0	0	0	0	0	0	0	0	0	0	0	1	0	0	0	0	0	0	0	0	0	0	0	0	0	0	0	0	0
1787	0	0	0	0	0	0	0	0	0	0	0	0	0	0	0	0	0	0	0	0	0	0	0	0	0	0	0	0	0	0	0	0	0	0	0	0	0	0	0	0	0	0	0	0	0	0	0	0	0
1788	0	1	0	0	0	0	0	0	0	0	0	0	0	0	0	0	0	0	0	0	0	0	0	0	0	0	0	0	0	0	0	0	0	0	0	0	0	0	0	0	0	0	0	0	0	0	0	0	0
1789	0	0	0	0	0	0	0	0	0	0	0	0	0	0	0	0	0	0	0	0	0	0	0	0	0	0	0	0	0	0	0	0	0	0	0	0	0	0	0	0	0	0	0	0	1	0	0	0	0
1790	0	0	1	0	0	0	0	0	0	0	0	0	0	0	0	0	0	0	0	0	0	0	0	0	0	0	0	0	0	0	0	0	0	0	0	0	0	0	0	0	0	0	0	0	0	0	0	0	0
1791	0	0	0	0	0	1	0	0	0	0	0	0	0	0	0	0	0	0	0	0	0	0	0	0	0	0	0	0	0	0	0	0	0	0	0	0	0	0	0	0	0	0	0	0	0	0	0	0	0
1792	0	0	0	0	0	0	0	0	0	0	0	0	0	0	0	0	0	0	0	0	0	0	0	0	0	0	0	0	0	0	0	0	0	0	0	0	0	0	0	0	0	0	0	0	0	1	0	0	0
1793	0	0	0	0	0	0	0	0	0	0	0	0	0	0	0	0	0	0	0	0	0	0	0	0	0	0	0	0	0	0	0	0	0	0	0	0	0	0	0	0	0	0	0	0	0	0	0	0	0
1794	1	0	0	0	0	0	0	0	0	0	0	0	0	0	0	0	0	0	0	0	0	0	0	0	0	0	0	0	1	0	0	0	0	0	0	0	0	0	0	0	0	0	0	0	0	0	1	0	0
1795	0	0	0	0	0	0	1	0	0	0	0	0	0	0	0	0	0	0	0	0	0	0	0	0	0	0	0	0	0	0	0	0	0	0	0	0	0	0	0	0	0	0	0	0	0	0	0	0	0
1796	0	0	0	0	0	0	0	0	0	0	0	0	0	0	0	0	0	0	0	0	0	0	0	0	0	0	0	0	0	1	0	0	0	0	0	0	0	0	0	0	0	0	0	0	0	0	0	0	0
1797	0	0	0	0	0	0	0	0	0	0	0	0	0	1	0	0	0	1	0	0	0	0	0	0	0	0	0	0	0	0	0	0	0	0	0	0	0	0	0	0	0	0	0	0	0	0	0	0	0
1798	0	0	0	0	0	0	0	0	0	0	0	0	0	0	0	0	0	1	0	0	0	0	0	0	0	0	0	0	0	0	0	0	0	0	0	0	0	1	0	0	0	0	0	0	0	0	0	0	0
1799	0	0	0	0	0	0	0	0	0	0	0	0	0	0	0	0	0	0	0	0	0	0	0	0	0	0	0	0	0	0	0	0	0	0	0	0	0	0	0	0	0	0	0	1	0	0	1	0	0
1800	0	0	0	0	0	0	0	0	0	0	0	0	0	0	0	0	0	0	0	0	0	0	0	0	0	0	0	0	0	0	0	0	0	0	0	0	0	0	0	0	0	0	0	0	0	0	0	0	0
1801	0	0	0	0	0	0	0	0	0	0	0	0	0	0	0	0	0	0	0	0	0	0	0	0	0	0	0	0	0	0	0	0	1	0	0	1	0	0	0	0	0	0	0	0	0	0	0	0	0
1802	0	0	0	0	0	0	0	0	0	0	0	0	0	0	0	0	0	0	1	0	0	0	0	0	1	0	0	0	0	0	0	0	0	0	0	0	0	0	0	0	0	0	0	1	0	0	0	0	0
1803	0	0	0	0	0	0	0	0	0	0	0	0	0	0	0	0	0	0	0	0	0	0	0	0	0	0	0	0	0	0	1	0	0	0	0	0	0	0	0	0	0	0	1	0	0	1	0	0	0
1804	0	0	0	0	0	0	0	0	0	0	0	0	0	0	0	0	0	0	0	1	0	0	0	0	0	0	0	0	0	0	0	0	0	0	0	0	0	0	0	0	0	0	0	0	0	0	0	0	0
1805	0	0	0	0	0	0	0	0	0	0	0	0	0	0	0	0	0	0	0	0	0	0	0	0	0	0	0	0	0	0	0	0	1	0	0	0	0	0	0	0	0	0	0	0	0	0	0	0	0
1806	0	0	0	0	0	0	0	0	0	0	0	0	0	0	0	0	0	0	0	0	0	0	0	0	0	0	0	0	0	0	0	0	0	1	0	0	0	0	0	0	0	0	0	0	0	0	0	0	0
1807	0	0	0	0	0	0	0	0	0	0	0	0	0	0	0	0	0	0	0	0	0	0	0	0	0	0	0	0	0	0	0	0	0	0	0	0	0	1	0	0	0	0	0	0	0	0	0	0	0
1808	0	0	0	0	0	0	0	0	0	0	0	0	0	0	0	0	0	0	0	0	0	0	0	0	0	0	0	0	0	0	0	0	0	0	0	0	0	0	0	0	0	0	0	1	0	0	0	0	0
1809	0	0	0	0	0	0	0	0	0	0	0	0	0	0	0	0	0	0	0	0	0	0	0	0	0	0	0	0	0	0	0	0	0	0	0	0	0	0	0	0	0	0	0	0	0	0	1	0	0
1810	0	0	0	0	0	0	0	0	0	0	0	0	0	0	0	0	0	0	0	0	0	0	0	0	0	0	0	0	0	0	0	0	0	0	0	0	0	0	0	0	0	0	0	0	0	0	0	1	0
1811	0	0	0	0	0	0	0	0	0	0	0	0	0	0	0	0	0	0	0	0	0	0	0	0	0	0	0	0	0	0	0	0	0	0	0	0	0	0	0	0	0	0	0	0	0	0	0	0	0
1812	0	0	0	0	0	0	1	0	0	0	0	0	0	0	0	0	0	0	0	1	0	0	0	0	0	0	0	0	0	0	0	0	0	0	0	0	0	0	0	0	0	0	0	0	0	0	0	0	0
1813	0	0	0	0	0	0	0	0	1	0	0	0	0	0	0	0	0	0	0	0	0	0	0	0	0	0	0	0	0	0	0	0	0	0	0	0	0	0	0	0	0	0	0	0	0	0	0	0	0
1814	0	0	0	0	0	0	0	0	0	0	0	0	0	0	0	0	0	0	0	0	0	0	0	0	0	0	0	0	0	0	0	0	0	0	0	0	0	0	0	1	0	0	0	0	0	0	0	0	0
1815	0	0	0	0	0	0	0	0	0	1	0	0	0	0	0	0	0	0	0	0	0	0	0	0	0	0	0	0	0	0	0	0	0	0	0	0	0	0	0	0	0	0	0	0	0	0	0	0	0
1816	0	0	0	0	0	0	0	0	0	0	0	0	0	0	0	0	0	0	0	0	0	0	0	0	0	0	0	0	0	0	0	0	0	0	0	0	0	0	0	0	0	0	0	1	0	0	0	0	0
1817	0	0	0	0	0	0	0	0	0	0	0	0	0	0	0	0	0	0	0	0	0	0	0	0	0	0	0	0	0	0	0	0	0	0	0	0	0	0	0	0	0	0	0	0	0	0	0	0	0
1818	1	0	0	0	0	0	0	1	0	0	0	0	0	0	0	0	0	0	0	0	0	0	0	0	0	0	0	0	0	0	0	0	0	0	0	0	0	0	0	0	0	0	0	0	0	0	0	0	0
1819	0	0	0	0	0	0	0	0	1	0	0	0	0	0	0	0	0	0	0	0	0	0	0	0	0	0	0	0	0	0	0	0	0	0	0	0	0	0	0	0	0	0	0	0	0	0	1	0	0
1820	0	0	0	0	0	0	0	0	0	0	0	0	0	0	0	0	0	0	0	0	0	0	0	0	0	0	0	1	0	0	0	0	0	0	0	0	0	0	0	0	0	0	0	0	0	0	0	0	0
1821	0	0	0	0	0	0	0	0	0	0	0	0	0	0	0	0	0	0	0	0	0	0	0	0	0	0	0	0	0	0	0	0	0	0	1	0	0	0	0	0	0	0	0	0	0	0	0	0	0
1822	0	0	0	0	0	0	0	0	0	0	0	0	0	0	0	0	0	0	0	0	0	0	0	0	0	0	0	0	0	0	0	0	0	0	0	1	0	0	0	0	0	0	0	0	0	0	0	0	0
1823	0	0	0	0	0	0	1	0	0	0	0	0	0	0	0	0	0	0	0	0	0	0	1	0	0	0	1	0	0	1	0	0	0	0	0	0	0	0	0	0	0	0	0	0	0	1	0	0	0
1824	0	0	0	0	0	0	0	0	1	0	0	0	0	0	0	0	0	0	0	0	0	0	0	0	0	0	0	0	0	0	0	0	0	0	0	0	0	0	0	0	0	0	0	0	0	0	0	0	0
1825	0	0	0	0	0	0	0	0	0	0	0	0	0	0	1	0	0	0	0	0	0	0	0	0	0	0	0	0	0	0	0	0	0	0	0	0	0	0	0	0	0	0	0	0	0	0	0	0	0
1826	0	0	0	0	0	0	0	0	0	0	0	0	0	0	0	0	0	0	0	0	0	0	0	0	0	0	0	0	1	0	0	0	0	0	0	0	0	0	0	0	0	0	0	0	0	0	0	0	0
1827	0	0	1	0	0	0	0	0	0	1	0	0	0	0	0	0	0	0	0	0	0	0	0	0	0	0	1	0	0	0	0	1	0	0	0	0	0	0	0	0	0	0	0	0	0	0	0	0	0
1828	0	0	0	0	0	0	0	0	0	0	0	0	0	0	0	0	0	0	0	0	0	0	0	0	0	0	0	0	0	0	0	1	0	0	0	0	0	0	0	0	0	0	0	1	0	0	0	0	0
1829	1	0	0	0	0	0	0	0	0	0	0	0	0	0	0	0	0	0	0	0	0	0	0	0	0	0	0	0	0	0	0	0	0	0	0	0	0	0	0	0	0	0	0	0	0	0	0	0	0
1830	0	0	0	0	0	0	0	0	0	0	0	0	0	0	0	0	0	0	0	0	0	0	0	0	1	0	0	0	0	0	0	0	0	0	0	0	0	0	0	0	0	0	0	0	0	0	0	0	0
1831	0	0	0	0	0	0	0	0	0	0	0	0	0	0	0	0	0	0	0	0	0	0	0	0	0	0	0	0	0	1	0	0	0	0	0	0	0	0	0	0	0	0	0	0	1	0	0	1	0
1832	0	0	0	0	1	0	0	0	0	0	0	0	0	0	0	0	0	0	0	0	0	0	0	0	0	0	0	0	0	0	0	0	0	0	0	0	0	0	0	0	0	0	0	0	0	0	0	0	0
1833	0	0	0	0	0	0	0	0	0	0	0	0	0	0	0	0	0	1	0	0	0	0	0	0	0	0	0	0	0	0	0	0	0	0	0	0	0	0	0	0	0	0	0	0	0	0	0	0	0
1834	0	0	0	0	0	0	0	0	0	0	0	0	0	0	0	0	0	0	0	0	0	0	0	0	0	0	1	0	0	0	0	0	0	0	0	0	0	0	0	0	0	0	0	0	0	0	0	0	0
1835	1	0	0	0	0	0	0	0	0	0	0	0	0	0	0	0	0	0	0	0	0	0	0	1	0	0	0	0	0	0	0	0	0	0	0	0	0	0	0	0	0	0	0	0	0	0	0	0	0
1836	0	0	0	0	0	0	0	0	0	0	0	0	0	0	0	0	0	0	0	0	0	0	0	0	0	0	0	0	0	0	0	0	0	0	0	1	0	0	0	0	0	0	0	0	0	0	0	0	0
1837	0	0	0	0	0	0	0	0	0	0	0	0	0	0	0	0	0	0	0	0	0	0	0	0	0	0	0	0	0	0	0	0	0	0	0	0	0	0	0	0	0	0	0	0	0	0	0	0	0
1838	0	0	0	0	0	0	0	0	0	0	0	0	0	0	0	0	0	0	0	0	0	0	0	0	0	0	0	0	0	0	0	0	0	0	0	0	0	0	0	0	0	0	0	0	0	1	0	0	0
1839	0	1	0	0	0	0	0	0	0	0	0	0	0	0	0	0	0	0	0	0	0	0	0	0	0	0	0	0	0	0	0	0	0	0	0	0	0	0	0	0	0	0	0	0	0	0	0	0	0
1840	0	0	0	0	0	0	0	0	0	0	0	0	0	0	0	0	0	0	0	0	0	0	0	0	0	0	0	0	0	0	0	0	0	0	0	0	1	0	0	0	0	0	0	0	0	0	0	0	0
1841	1	0	0	0	0	0	0	1	0	0	0	0	0	0	0	0	0	1	0	0	0	0	0	0	0	0	0	0	0	0	0	1	0	0	0	0	0	0	0	0	0	0	0	0	0	0	0	0	0
1842	0	0	0	0	0	1	1	0	0	0	0	0	0	0	0	0	0	0	0	0	0	0	0	0	0	0	0	0	0	0	0	0	0	0	0	0	0	0	0	0	0	0	0	1	0	0	0	0	0
1843	0	0	0	0	0	0	0	0	0	0	0	0	0	0	0	0	0	0	0	0	0	0	0	0	0	0	0	0	0	0	0	0	0	0	0	0	0	0	0	0	0	0	0	0	0	0	1	0	0
1844	0	1	0	0	0	0	0	0	0	0	0	0	0	0	1	0	0	0	0	0	1	0	0	0	0	0	0	0	0	1	0	0	0	0	0	0	0	0	0	0	0	0	0	0	0	0	0	0	0
1845	0	0	0	0	1	0	0	0	0	0	0	0	0	0	0	0	0	0	0	0	0	0	0	0	0	0	0	0	0	0	0	0	0	0	0	0	0	0	0	0	0	0	0	0	0	0	0	0	0
1846	0	0	0	0	0	0	0	0	0	0	0	0	0	0	0	0	0	0	0	0	0	0	0	0	0	0	0	0	1	0	0	0	0	0	0	0	0	0	0	0	0	0	0	0	0	0	0	0	0
1847	0	0	0	0	0	0	0	0	0	0	0	0	0	0	0	0	0	0	0	0	0	1	1	0	0	0	0	0	0	0	0	0	0	0	0	0	0	0	0	0	0	0	0	0	0	0	0	0	0
1848	0	0	0	0	0	0	0	0	0	0	0	0	0	0	0	1	0	1	0	0	0	0	0	0	0	0	0	0	0	0	0	0	0	0	0	0	0	0	0	0	0	0	0	0	0	0	0	0	0
1849	0	0	0	0	0	0	0	0	0	0	0	0	0	0	0	0	1	1	0	0	0	0	0	0	0	0	0	0	0	0	0	0	0	0	0	0	0	0	0	0	0	0	0	0	0	1	1	0	0
1850	0	0	0	0	0	0	0	0	0	0	0	0	0	0	0	0	0	0	0	0	0	0	0	0	0	0	0	0	0	0	0	0	0	0	0	0	0	0	0	0	0	0	0	0	1	0	0	0	0
1851	0	0	0	0	0	0	0	0	0	0	0	0	0	0	0	0	0	0	0	0	0	0	0	0	0	0	0	0	0	0	0	0	0	0	0	0	0	1	0	0	0	1	0	0	0	1	0	1	0
1852	0	0	0	0	0	0	0	0	1	0	0	0	0	0	0	0	0	0	0	0	0	0	0	0	0	0	0	0	0	0	0	0	0	0	0	0	0	0	0	0	0	0	0	0	0	0	1	0	0
1853	0	0	0	0	0	0	0	0	0	0	0	0	0	0	0	0	0	0	0	0	0	0	0	0	0	0	0	0	0	0	0	0	0	0	0	0	0	0	0	0	0	0	1	0	0	0	0	0	0
1854	0	0	0	0	0	0	0	0	0	0	0	0	0	0	0	0	0	0	0	0	0	0	0	0	0	0	0	0	0	0	0	0	1	0	0	0	0	0	0	0	0	0	0	0	0	0	0	0	0
1855	0	0	0	0	0	0	0	0	0	0	0	0	0	0	0	0	0	0	0	0	0	0	0	0	0	0	1	0	0	0	0	0	0	0	0	0	1	0	0	0	0	0	0	0	0	0	0	0	0
1856	0	0	0	0	0	0	0	0	0	0	0	0	0	0	0	0	0	0	0	0	0	0	0	0	0	0	1	0	0	0	0	0	0	0	0	0	0	0	0	0	0	0	0	1	0	0	0	0	0
1857	0	1	0	0	0	0	0	0	0	0	0	0	0	0	0	0	0	0	0	0	0	0	0	0	0	0	0	0	0	0	0	0	0	0	0	0	0	0	0	0	0	0	0	0	0	0	0	0	0
1858	0	0	1	0	0	0	0	0	0	0	0	0	0	0	0	0	0	0	0	0	0	0	0	0	0	0	0	0	0	0	0	0	0	0	0	0	0	0	0	0	0	0	0	0	0	1	0	0	0
1859	0	0	0	0	0	0	0	1	0	0	0	0	0	0	0	0	0	0	1	0	0	0	0	0	0	1	1	0	0	0	0	0	0	0	0	0	0	0	0	0	0	0	0	0	0	0	0	0	0
1860	0	0	0	0	0	0	0	0	0	0	0	0	0	0	0	0	0	1	0	0	0	0	0	0	0	0	0	0	0	0	0	0	0	0	0	0	0	0	0	0	0	0	0	0	0	0	0	1	0
1861	0	0	0	0	0	0	0	0	0	0	0	0	0	0	0	0	0	0	0	0	0	0	0	0	0	0	0	1	0	0	0	1	0	0	0	0	0	0	1	0	0	0	0	0	0	0	0	0	0
1862	0	0	0	0	0	0	0	0	0	0	0	0	0	0	0	0	0	0	0	0	0	0	0	0	0	0	0	0	1	0	0	0	0	0	0	0	0	0	0	0	0	0	0	0	0	0	0	0	0
1863	0	0	0	0	0	0	0	0	0	0	0	0	0	0	0	0	0	0	0	0	0	0	0	0	0	0	0	0	0	0	0	0	0	0	0	0	0	0	0	0	0	0	0	0	0	0	0	1	0
1864	0	0	0	0	0	0	0	0	0	0	0	0	0	0	0	0	0	0	0	0	0	0	0	0	0	0	0	0	0	0	0	0	0	0	0	0	0	0	0	0	0	0	0	0	0	0	0	0	0
1865	1	0	0	0	0	0	0	0	0	1	0	0	0	0	0	0	0	0	0	0	0	0	0	0	1	0	0	0	1	0	1	0	0	0	0	0	0	0	0	0	0	0	0	0	0	1	0	1	0
1866	0	0	0	0	0	0	0	0	0	0	0	0	0	0	0	0	0	0	0	0	0	0	0	0	0	0	0	0	0	0	0	0	0	0	0	0	1	0	0	0	0	0	0	0	0	0	0	0	0
1867	0	0	0	0	0	0	0	0	0	0	0	0	0	0	0	0	0	0	0	0	0	0	0	0	0	0	0	0	0	0	0	0	0	0	0	0	0	0	0	0	0	0	0	1	0	0	0	1	0
1868	0	0	0	0	0	0	0	0	0	0	0	0	0	0	0	0	0	0	0	0	0	0	0	0	0	0	0	0	0	0	0	0	0	0	0	0	0	0	0	0	0	0	0	0	1	0	0	0	0
1869	0	0	0	0	0	0	0	0	0	0	0	0	0	0	0	0	0	0	0	0	0	0	0	0	0	0	0	0	0	0	0	0	0	0	0	0	0	0	0	0	0	0	0	0	0	0	0	1	0
1870	0	0	0	0	0	0	0	0	0	0	0	0	0	0	0	0	0	0	0	0	0	0	0	0	0	0	0	0	0	0	1	0	0	0	0	0	0	0	0	0	0	0	0	0	0	0	0	0	0
1871	0	0	0	0	0	0	0	0	0	0	0	0	0	0	0	0	0	0	0	0	0	0	0	0	0	0	0	0	0	0	0	0	0	0	0	0	0	0	0	0	0	0	0	0	0	0	0	1	0
1872	0	0	0	0	0	0	0	0	0	0	0	0	0	0	0	0	0	0	0	0	0	0	0	0	0	0	0	0	0	0	0	0	0	0	0	0	0	0	0	0	0	0	0	0	0	0	0	0	0
1873	0	0	0	0	1	0	0	0	0	0	0	0	0	0	0	0	0	0	0	1	0	0	0	0	0	0	1	0	0	0	0	0	0	0	0	0	0	0	0	0	0	0	0	0	0	0	1	0	0
1874	0	0	0	0	0	0	0	0	0	0	0	0	0	0	0	0	1	0	0	0	0	0	0	0	0	0	0	0	0	0	0	1	1	0	0	0	0	0	0	0	0	0	0	0	0	0	0	1	0
1875	0	0	0	0	0	0	0	1	0	0	0	0	0	0	0	0	0	0	0	0	0	0	0	0	0	0	0	0	0	0	0	0	0	0	0	0	0	0	0	0	0	0	0	0	0	0	0	0	0
1876	0	0	0	0	0	0	0	0	1	0	0	0	0	0	0	0	0	0	0	0	0	0	0	0	0	0	0	0	0	0	0	0	0	0	0	0	1	0	0	0	0	0	0	1	0	0	0	0	0
1877	0	0	0	0	0	0	0	0	0	0	0	0	0	0	1	0	0	0	0	0	0	0	0	0	0	0	0	0	0	0	0	0	1	0	0	0	0	0	0	0	0	0	1	0	0	0	0	1	0
1878	0	0	0	0	0	0	0	0	0	0	0	0	0	0	0	0	0	0	0	0	0	0	0	0	0	0	0	0	0	0	0	0	0	0	0	0	0	0	0	0	0	1	0	0	0	0	0	0	0
1879	0	0	0	0	0	0	0	0	0	0	0	0	0	0	0	0	0	0	0	0	0	0	0	0	0	0	0	0	1	0	0	0	0	0	0	0	0	0	0	0	0	0	0	0	0	0	0	0	0
1880	0	0	0	0	0	0	0	0	0	0	0	0	0	0	0	1	0	0	0	0	0	0	0	0	0	1	1	0	0	0	0	0	0	0	0	0	0	0	0	0	0	0	0	0	0	0	0	0	0
1881	0	0	1	0	0	0	0	0	0	0	0	0	0	0	0	0	0	1	0	0	0	0	0	0	0	0	0	0	0	0	0	0	0	0	0	0	0	0	0	0	0	0	0	0	0	0	0	1	0
1882	0	0	0	0	0	0	0	0	0	0	0	0	0	0	0	0	0	0	0	0	0	0	0	0	0	0	0	0	0	0	0	0	0	0	0	0	0	0	0	0	0	0	0	0	0	0	1	0	0
1883	0	1	0	0	0	0	0	0	0	0	0	0	0	0	0	0	0	0	0	0	0	0	0	0	0	0	0	0	0	0	0	0	0	0	0	0	0	0	0	0	0	0	0	0	0	0	0	1	0
1884	0	0	0	0	1	0	0	0	0	0	0	1	0	1	1	0	0	0	0	0	0	0	0	0	0	0	0	0	0	0	0	0	0	0	0	0	0	0	0	0	0	0	0	0	0	0	1	0	0
1885	0	0	0	0	0	0	0	0	1	0	0	0	0	1	0	0	0	0	0	0	0	0	0	0	0	0	0	0	0	0	0	0	0	0	0	0	0	0	0	0	0	0	0	0	1	0	0	1	0
1886	0	0	0	0	0	0	0	0	0	0	0	0	0	0	0	0	0	0	0	0	0	0	0	0	0	0	0	0	0	0	0	0	0	0	0	0	0	1	0	0	0	0	0	0	0	0	0	0	0
1887	1	0	0	0	0	0	0	0	0	0	0	0	0	0	0	0	0	0	0	0	0	0	0	0	0	0	0	0	0	0	0	0	0	0	0	0	0	0	0	0	0	0	0	0	0	1	0	0	0
1888	0	0	0	0	0	0	0	0	0	0	0	0	0	0	0	0	0	0	0	0	0	0	0	0	0	0	0	0	0	0	0	0	0	0	0	0	0	0	0	0	0	0	0	0	0	0	0	1	0
1889	1	0	0	0	0	0	1	0	0	0	0	0	0	0	0	0	0	0	0	0	0	0	0	0	0	0	0	0	0	0	0	0	1	0	0	0	0	0	0	0	0	0	1	1	0	0	0	0	0
1890	0	0	0	0	0	0	1	0	0	0	0	0	0	0	0	0	0	0	0	0	0	0	0	0	0	0	0	0	0	1	0	0	0	0	0	0	0	0	0	0	1	0	0	0	0	0	1	1	0
1891	0	0	0	0	0	0	1	0	0	0	0	0	0	0	0	0	0	0	0	0	0	0	0	0	0	0	0	0	0	0	0	0	0	0	0	0	0	0	0	0	0	0	0	0	0	0	0	1	0
1892	0	0	0	0	0	0	0	0	0	0	0	0	0	0	0	0	1	0	0	0	0	0	0	0	0	0	0	0	0	0	0	0	0	0	0	0	0	0	0	1	0	0	1	1	1	0	0	1	0
1893	1	0	0	0	0	0	1	0	0	0	0	0	0	0	0	0	1	0	0	0	0	0	0	0	0	0	0	0	0	0	0	1	0	0	0	0	0	0	0	0	0	0	0	0	0	0	0	0	0
1894	0	0	0	0	0	0	0	0	0	0	0	0	0	0	0	0	0	0	0	0	0	0	0	0	0	0	0	0	0	0	0	0	1	0	0	0	0	0	0	0	0	0	0	0	0	0	0	0	0
1895	0	0	0	0	0	0	0	0	0	0	0	0	0	0	0	0	0	0	0	0	0	0	0	0	0	0	0	1	0	0	0	1	0	0	0	0	0	0	0	0	0	0	0	0	1	0	0	1	0
1896	0	0	0	0	0	1	0	0	0	0	0	0	0	0	0	0	0	0	1	0	0	0	0	0	0	0	0	0	1	0	0	0	0	0	0	0	0	0	0	0	0	0	0	1	0	1	0	0	0
1897	0	0	0	0	0	0	0	0	0	0	0	0	0	0	0	0	0	0	0	0	0	0	0	0	0	0	0	0	0	0	0	0	0	0	0	0	0	0	0	0	0	0	0	0	0	1	0	0	0
1898	0	0	0	0	0	0	0	0	0	0	0	0	0	0	0	0	0	0	0	0	0	0	0	0	0	0	0	0	0	0	0	0	0	0	0	0	0	0	0	0	0	0	0	0	0	1	1	0	0
1899	0	0	0	0	0	0	1	0	0	0	0	0	0	0	1	0	0	0	0	0	0	0	0	0	0	1	0	0	0	0	0	0	0	0	0	0	0	0	0	0	0	0	0	0	0	0	0	0	0
1900	0	0	0	0	0	0	0	1	0	0	0	0	0	0	0	0	0	0	0	0	0	0	0	0	0	0	0	0	0	0	0	0	0	0	0	0	0	0	0	0	0	0	0	0	0	0	0	0	0
1901	0	0	0	0	0	0	0	0	0	0	0	0	0	0	0	0	0	0	0	0	0	0	0	0	0	0	0	0	0	0	0	0	0	0	0	0	0	0	0	0	0	0	0	0	0	1	0	0	0
1902	0	0	0	0	0	0	0	0	0	0	0	0	0	0	0	0	0	0	0	0	0	0	0	0	0	0	0	0	0	0	0	0	0	0	0	0	0	0	0	0	0	0	0	0	0	0	0	0	0
1903	0	0	0	0	0	0	0	0	0	0	0	0	0	0	0	0	0	0	0	0	0	0	0	0	1	0	0	0	0	0	0	0	0	0	0	0	0	0	0	0	0	0	0	0	1	0	0	0	0
1904	0	0	0	0	0	0	0	0	0	0	0	0	0	0	0	0	0	0	0	0	0	0	0	0	0	0	0	0	0	0	0	0	0	0	0	0	0	0	0	0	0	0	0	0	0	0	0	1	0
1905	0	0	0	0	0	1	0	0	0	0	0	0	0	1	0	0	0	0	0	0	0	0	0	0	0	0	0	0	0	0	0	0	0	0	0	0	0	0	0	0	0	0	0	0	0	0	0	1	0
1906	0	0	0	0	0	1	0	0	0	0	0	0	0	0	0	0	0	0	0	0	0	0	0	0	0	0	0	0	0	0	0	0	1	0	0	0	0	0	0	0	0	0	0	1	0	0	0	1	0
1907	0	1	0	0	0	0	0	0	0	0	0	0	0	0	0	0	0	1	0	0	0	0	0	0	0	1	0	0	0	0	1	1	1	0	0	0	0	0	0	0	0	0	0	0	0	0	0	0	0
1908	0	0	0	0	0	0	0	0	0	0	0	0	0	0	0	0	0	0	0	0	0	0	0	0	0	0	0	0	0	0	0	0	0	0	0	0	0	0	0	0	0	0	0	0	0	0	0	0	0
1909	0	0	0	0	0	1	0	0	0	0	0	1	0	0	0	0	0	0	1	0	0	0	0	0	0	0	0	0	0	0	1	1	0	0	0	0	0	0	0	0	0	0	0	0	0	0	0	0	0
1910	0	0	0	0	0	0	0	0	0	0	0	0	0	0	0	0	0	0	0	0	0	0	0	0	0	0	0	0	0	0	0	0	1	0	1	0	0	0	0	0	0	0	0	0	0	0	0	0	0
1911	0	0	1	0	0	0	0	0	0	0	0	0	0	0	0	0	0	0	0	0	0	0	0	0	0	0	0	0	0	0	0	0	0	0	0	0	1	0	0	0	0	0	0	0	1	0	0	0	0
1912	0	0	0	0	0	0	0	0	0	0	0	0	0	0	0	0	0	0	1	0	0	0	0	0	0	0	0	0	0	0	0	0	0	0	0	0	0	0	0	0	0	0	0	0	0	0	0	0	0
1913	0	1	0	0	0	0	0	0	0	0	0	0	0	0	0	0	0	0	0	0	0	0	0	0	0	0	0	0	0	0	0	0	0	0	0	0	0	0	0	0	0	0	0	0	0	0	0	0	0
1914	0	0	0	0	0	0	1	0	0	0	0	0	0	0	1	0	0	0	0	0	0	0	0	1	0	0	0	0	0	0	0	0	0	0	0	0	0	0	0	0	0	0	0	0	0	0	0	0	0
1915	0	0	0	0	0	0	0	0	0	0	0	0	1	0	0	0	1	0	0	0	0	0	0	0	0	0	0	0	0	0	0	0	0	0	0	0	0	0	0	0	0	0	0	0	0	0	0	0	0
1916	0	0	0	0	0	0	0	0	0	0	0	0	0	1	0	0	0	0	0	0	0	0	0	0	0	0	0	0	0	0	0	0	0	1	0	0	1	0	0	0	0	0	0	0	1	0	0	0	0
1917	0	0	0	0	0	0	0	0	0	0	0	0	0	0	0	0	0	1	0	0	0	0	0	0	0	0	1	0	0	0	0	0	0	0	0	0	0	0	0	0	0	0	0	0	0	0	0	0	0
1918	0	0	0	0	0	0	0	0	0	0	0	0	0	0	0	0	0	0	0	0	0	0	0	0	0	0	0	1	0	0	0	0	0	0	0	0	0	0	0	0	0	0	0	0	0	0	0	0	0
1919	0	0	0	0	0	0	0	0	0	0	0	0	0	0	0	0	0	0	0	0	0	0	0	0	0	0	0	0	0	1	1	0	0	0	0	0	0	0	0	0	0	0	0	0	1	0	1	0	0
1920	0	0	0	0	0	0	0	0	0	0	0	0	0	0	0	0	0	0	0	0	0	0	0	0	0	0	0	0	0	0	0	0	0	0	0	0	0	1	0	0	1	0	0	0	0	0	0	0	0
1921	0	0	0	0	0	0	0	0	0	0	0	0	0	0	0	0	0	0	0	0	0	0	0	0	0	0	0	0	0	0	0	0	0	0	0	0	0	0	0	0	0	0	0	1	0	0	0	0	0
1922	0	0	0	0	0	0	0	0	0	0	0	0	0	0	0	0	0	0	0	1	0	0	0	0	0	0	0	0	0	0	0	0	0	0	0	0	0	0	0	0	0	0	0	0	0	0	0	0	0
1923	0	0	0	0	0	0	0	0	0	0	0	0	0	0	0	0	0	0	0	0	0	0	0	0	0	0	0	0	0	0	0	0	0	0	0	0	0	0	0	0	0	0	0	0	0	0	0	0	0
1924	0	0	0	0	0	0	0	0	0	0	0	0	0	0	0	0	0	0	0	0	0	0	0	0	0	0	0	0	0	0	1	0	0	0	0	0	0	0	0	0	0	0	0	0	0	0	0	0	0
1925	0	0	0	0	0	1	0	0	0	0	0	0	0	0	0	0	0	0	0	0	0	0	0	0	0	0	1	0	0	0	0	0	0	0	0	0	0	0	0	0	0	0	1	0	1	0	0	0	0
1926	0	0	0	0	0	0	1	0	0	0	0	0	0	0	0	0	1	0	0	0	0	0	0	0	0	1	0	0	0	0	0	0	0	0	1	0	1	0	0	0	0	0	0	0	0	0	0	1	0
1927	0	0	0	0	0	0	0	0	0	0	0	0	0	0	0	0	1	0	0	0	0	0	0	0	0	0	1	0	0	0	0	0	0	0	0	0	0	0	0	0	0	0	0	0	0	0	0	0	0
1928	0	0	0	0	0	0	0	0	0	0	0	0	0	0	0	0	0	0	0	0	0	0	0	0	0	0	0	0	0	0	0	0	0	0	0	0	0	0	0	0	0	0	0	0	0	0	0	0	0
1929	0	0	0	0	1	0	0	0	0	0	0	0	0	0	0	0	0	0	1	0	0	0	0	1	1	0	0	0	1	0	0	0	1	0	0	0	0	1	0	0	0	0	1	0	0	0	1	1	0
1930	0	0	0	0	0	0	0	0	0	0	0	0	0	0	0	0	1	0	0	0	0	0	0	0	0	0	0	0	0	0	0	0	0	0	0	0	0	0	0	0	0	0	0	0	0	0	0	1	0
1931	0	0	0	0	0	0	0	0	0	0	0	0	0	0	0	0	0	0	0	0	0	0	0	0	0	0	0	1	0	0	0	0	0	0	0	0	0	0	0	0	0	0	0	0	0	0	0	0	0
1932	0	1	0	0	0	0	0	0	0	0	0	0	0	0	0	0	0	0	1	0	0	0	0	0	0	0	0	0	0	0	0	0	0	0	0	1	0	0	0	0	0	0	1	0	0	0	0	0	0
1933	0	0	0	0	0	0	0	0	0	0	0	0	0	0	0	0	0	0	0	0	0	0	0	0	0	0	0	1	1	0	0	0	1	0	0	0	0	0	0	0	0	0	0	0	0	0	0	1	0
1934	0	0	0	0	0	0	0	0	0	0	0	0	0	0	0	0	0	0	0	0	0	0	0	0	0	0	0	0	0	0	0	0	0	0	0	0	0	0	0	0	0	0	0	1	0	0	0	0	0
1935	0	0	0	0	0	0	0	0	0	0	0	0	0	0	0	0	0	0	0	0	0	1	0	0	0	0	0	0	0	0	0	0	0	0	0	0	0	0	0	0	0	0	0	0	0	0	0	0	0
1936	0	0	0	0	0	0	0	0	0	0	0	0	0	0	0	0	0	0	0	0	0	0	0	0	0	0	0	0	0	0	0	0	1	0	0	0	0	0	0	0	0	0	0	0	0	0	0	0	0
1937	0	0	0	0	0	0	0	0	1	0	0	0	0	0	0	0	0	0	0	0	0	0	0	0	0	1	0	0	0	0	0	0	0	0	0	0	0	0	0	0	0	0	0	0	0	1	0	0	0
1938	0	0	0	0	0	0	0	0	0	0	0	0	0	0	0	0	1	0	0	0	0	0	0	0	0	0	0	0	0	0	0	1	0	0	0	0	0	0	0	0	0	0	0	1	1	1	0	0	0
1939	0	0	0	0	0	0	0	0	0	0	0	0	0	0	0	0	0	0	0	0	0	0	0	0	0	0	0	1	0	0	0	0	0	0	0	0	0	0	0	0	0	0	1	1	0	0	1	0	0
1940	0	0	0	0	0	0	1	0	0	0	0	0	0	0	0	0	0	0	0	0	0	0	0	0	0	0	0	0	0	0	0	0	0	0	0	0	0	1	0	0	0	0	0	0	0	1	0	0	0
1941	0	0	0	0	0	0	0	0	0	0	0	0	0	0	0	0	1	0	0	0	0	0	0	1	0	0	0	0	0	0	0	0	0	0	0	0	0	0	0	0	1	0	0	1	0	0	0	0	0
1942	0	0	0	0	0	0	0	0	0	0	0	0	0	0	0	0	0	0	0	0	0	0	0	0	0	0	0	0	0	0	0	0	0	0	0	0	0	0	0	0	0	0	0	0	1	0	0	0	0
1943	0	0	0	0	0	0	1	0	0	0	0	0	0	0	0	0	0	0	0	0	0	0	0	0	0	0	0	0	0	0	0	0	0	0	0	0	0	0	0	0	0	0	0	0	0	0	1	0	0
1944	0	0	0	0	0	0	0	0	0	0	0	0	0	0	0	1	0	0	0	0	0	0	0	0	0	0	0	0	0	0	0	0	0	0	0	0	0	1	0	0	0	0	0	0	0	0	0	0	0
1945	0	0	0	0	0	0	0	0	0	0	0	0	0	0	0	0	0	1	0	0	0	0	0	0	0	0	0	0	0	0	0	0	0	0	0	0	0	0	0	0	0	0	0	0	0	0	0	0	0
1946	0	0	0	0	0	0	0	0	0	0	0	0	0	0	0	0	0	0	0	0	0	0	0	0	0	0	0	0	0	0	0	0	0	0	0	0	0	0	0	0	0	0	1	0	0	0	0	0	0
1947	0	0	0	0	0	0	0	0	0	0	0	0	0	0	0	0	0	0	0	0	0	0	0	0	0	0	1	0	0	0	1	0	1	0	1	0	0	0	0	0	0	0	1	1	0	0	1	1	0
1948	1	0	0	0	0	0	0	0	0	0	0	0	0	0	0	0	0	0	0	0	0	0	0	0	0	0	0	0	0	0	0	0	0	0	0	0	0	0	0	0	0	0	0	0	0	0	0	0	0
1949	0	0	0	0	0	0	0	0	0	0	0	0	0	0	0	0	0	0	0	1	0	0	0	0	0	0	0	0	0	0	0	0	0	1	0	0	0	0	0	0	0	0	0	0	0	0	0	0	0
1950	0	0	0	0	0	0	0	0	0	0	0	0	0	0	1	0	0	0	0	0	0	0	0	0	1	0	1	0	0	0	0	0	1	0	0	1	0	0	0	0	0	0	1	0	0	0	0	1	0
1951	0	0	0	0	0	0	0	0	0	0	0	0	0	0	0	0	0	0	0	0	0	0	0	0	0	1	0	0	0	0	0	0	0	0	0	0	1	0	0	0	0	0	0	1	0	0	0	0	0
1952	0	0	0	0	0	0	0	0	0	0	0	0	0	0	0	0	0	0	0	0	0	0	0	0	0	0	0	0	0	0	0	0	0	0	0	0	0	0	0	0	0	0	0	0	0	0	1	0	0
1953	0	0	0	0	0	0	0	0	0	0	1	0	0	0	0	0	0	0	0	0	0	0	0	0	0	0	0	0	0	0	0	0	0	0	0	0	0	0	0	0	0	0	0	0	0	0	0	0	0
1954	0	0	0	0	0	0	0	0	0	0	0	0	0	0	0	0	0	0	1	0	0	0	0	0	0	0	0	0	0	0	0	1	0	0	0	0	0	1	0	0	0	0	1	0	0	0	0	1	0
1955	0	0	0	0	0	0	0	0	0	0	0	0	0	0	0	0	0	0	0	0	0	0	0	0	0	0	0	0	0	0	0	0	0	0	0	0	0	0	0	0	0	0	0	0	0	0	0	1	0
1956	0	0	0	0	0	0	0	0	0	0	0	0	0	0	0	0	0	0	0	0	0	0	0	0	0	0	0	0	0	0	0	0	0	0	0	0	0	0	0	0	0	0	0	0	0	0	0	0	0
1957	0	0	0	0	0	0	0	0	0	0	0	0	0	0	1	0	0	0	0	0	0	0	0	0	0	0	0	0	0	0	0	0	0	0	0	0	0	0	0	0	0	0	0	0	0	0	0	0	0
1958	1	0	0	0	0	0	0	0	0	0	0	0	0	0	0	0	0	0	0	0	0	0	0	0	0	0	0	0	0	0	0	0	0	0	0	0	0	0	0	0	0	0	0	0	0	0	0	0	0
1959	1	0	0	0	0	0	0	0	0	0	0	0	0	0	0	0	0	0	1	0	0	0	0	0	0	0	0	0	0	0	0	0	0	0	0	0	0	1	0	0	0	0	0	0	0	0	0	0	0
1960	0	0	1	0	0	0	0	0	0	0	0	0	0	0	0	0	0	0	0	0	0	0	0	0	0	0	0	0	0	0	0	0	0	0	0	0	0	0	0	0	0	0	0	0	0	0	0	0	0
1961	0	0	0	0	0	0	0	0	0	0	0	0	0	0	0	0	1	0	0	0	0	0	0	0	0	0	0	0	0	0	0	0	0	0	0	0	0	0	0	0	0	0	0	0	0	0	0	0	0
1962	0	0	0	0	0	0	0	0	0	0	0	0	0	0	0	0	0	0	0	0	0	0	0	0	0	0	0	0	0	0	0	0	0	0	0	0	1	0	0	0	0	0	0	0	0	0	0	0	0
1963	0	0	0	0	0	0	0	0	0	0	0	0	0	0	0	0	0	0	0	0	0	0	0	0	0	0	0	0	0	0	0	0	0	0	0	0	0	1	0	0	0	0	0	0	0	0	0	0	0
1964	0	0	0	0	0	0	0	0	0	0	0	0	0	0	0	0	0	0	0	0	0	0	0	0	0	0	0	0	0	0	0	0	0	0	0	0	0	0	0	0	0	0	0	1	0	0	0	0	0
1965	0	0	0	0	0	0	0	0	0	0	0	0	0	0	0	0	0	0	0	0	0	0	0	0	0	0	0	0	0	0	0	0	0	0	0	0	0	0	0	0	0	0	0	0	0	0	1	0	0
1966	0	0	0	0	0	0	0	0	0	0	0	0	0	0	0	0	1	0	0	0	0	0	0	0	0	0	0	0	0	0	0	0	0	0	0	0	0	0	0	0	0	0	0	0	0	0	0	0	0
1967	0	0	0	0	0	0	0	0	0	0	0	0	0	0	0	0	1	0	0	0	0	0	0	0	0	0	0	0	0	0	1	0	0	0	0	0	0	0	0	0	0	0	0	0	0	0	0	0	0
1968	0	0	0	0	0	0	0	0	0	0	0	0	0	0	0	0	0	0	0	0	0	0	0	0	0	0	0	0	0	0	0	0	0	0	0	0	0	0	0	0	1	0	0	0	0	0	0	0	0
1969	1	1	0	0	0	0	0	0	0	0	0	0	0	0	0	0	0	0	0	0	0	0	0	0	0	0	0	0	0	0	0	0	0	0	1	0	0	0	0	0	0	0	0	0	0	0	0	0	0
1970	0	1	0	0	0	0	0	0	0	0	0	0	0	0	0	0	0	0	0	0	0	0	0	1	0	0	0	0	0	0	0	1	0	0	0	0	0	0	0	0	1	0	0	0	0	0	0	0	0
1971	0	1	0	0	0	0	0	0	0	0	0	0	0	0	0	0	0	0	0	0	0	0	0	0	0	0	0	0	0	0	0	0	0	0	0	0	0	0	0	0	0	0	0	1	0	0	1	0	0
1972	0	0	0	0	0	0	0	0	0	0	0	0	0	0	0	0	0	0	0	1	0	0	0	0	0	0	0	0	0	0	0	0	0	0	0	0	0	0	0	0	0	0	0	0	0	0	0	0	0
1973	0	0	0	0	0	0	0	0	0	0	0	0	0	0	1	0	0	0	0	0	0	0	0	0	0	0	0	0	0	0	0	0	0	0	0	0	0	0	0	0	0	0	0	0	1	0	0	0	0
1974	0	0	0	0	0	0	0	0	0	0	0	0	0	0	1	0	1	0	0	0	0	0	0	0	0	0	0	0	0	0	0	0	0	0	0	0	0	0	0	0	0	0	1	1	0	0	1	0	0
1975	0	0	0	0	0	0	0	0	0	0	0	0	0	0	0	0	0	0	0	0	0	0	0	0	0	0	0	0	0	0	0	0	1	0	0	0	0	0	0	0	0	0	0	0	0	0	0	0	0
1976	0	0	0	0	0	0	0	0	0	0	0	0	0	0	0	0	0	0	0	0	0	0	0	0	0	0	0	0	0	0	0	0	0	0	0	0	0	0	0	0	0	0	0	0	0	1	0	0	0
1977	0	0	0	0	0	0	0	0	0	0	0	0	0	0	0	0	0	0	0	0	0	0	0	0	0	0	0	0	0	0	0	0	0	0	0	0	0	0	0	0	0	0	0	0	0	0	0	1	0
1978	0	0	0	0	0	0	0	0	0	0	0	0	0	0	0	0	0	0	0	0	0	0	0	0	0	0	0	0	0	0	0	0	0	0	0	0	0	0	0	0	0	0	0	0	0	0	0	0	0
1979	0	0	0	0	1	0	0	0	0	0	0	0	0	0	0	0	0	0	0	0	0	0	0	0	0	0	0	0	0	0	0	0	0	0	0	1	0	0	0	0	0	0	0	0	0	0	0	0	0
1980	0	0	0	0	0	0	0	0	0	0	0	0	0	0	0	0	0	0	0	0	0	0	0	0	0	0	0	0	0	0	0	0	0	0	0	0	0	0	0	0	0	0	0	0	0	0	0	1	0
1981	0	0	0	0	0	0	0	0	0	0	0	0	0	0	0	0	0	0	0	0	0	0	0	0	0	0	0	0	0	0	0	0	0	0	0	0	0	0	0	0	0	0	0	0	0	0	0	0	0
1982	0	0	0	0	0	0	0	0	1	0	0	0	0	0	0	0	0	0	0	0	0	0	0	0	0	0	0	0	0	1	0	0	0	0	0	0	0	0	0	0	0	0	0	0	0	0	0	0	0
1983	0	0	0	0	0	0	0	0	0	0	0	0	0	0	0	0	0	0	0	0	0	0	1	0	0	0	0	0	0	0	0	0	0	0	0	0	0	0	0	0	0	0	0	0	0	0	0	0	0
1984	0	0	0	0	0	1	0	0	0	0	0	0	0	0	0	0	0	0	0	0	0	0	0	0	0	0	0	0	0	0	0	0	0	0	0	0	0	0	0	0	0	0	0	0	0	0	0	0	0
1985	0	0	0	0	0	0	0	0	0	0	0	0	0	0	1	0	0	0	0	0	0	0	0	0	0	0	0	0	0	0	0	0	0	0	0	0	0	0	0	0	0	0	0	0	0	0	0	0	0
1986	0	0	0	0	0	0	0	0	0	0	0	0	0	0	0	0	0	0	0	0	0	1	0	0	0	0	1	0	0	0	0	0	0	0	0	1	0	0	0	0	0	0	1	0	0	0	0	0	0
1987	0	0	0	0	0	0	0	0	0	0	0	0	0	0	0	0	0	0	0	0	0	0	0	0	0	0	0	0	0	0	0	0	0	0	0	0	0	0	0	0	0	0	0	0	1	0	0	0	0
1988	0	0	0	0	0	0	0	0	0	0	0	0	0	0	0	0	0	0	1	0	0	0	0	0	0	0	0	0	0	0	0	0	0	0	0	0	0	0	0	0	0	0	0	0	0	0	0	0	0
1989	0	0	0	0	0	0	0	0	0	0	1	0	0	0	0	0	0	0	0	0	0	0	0	0	0	0	0	0	0	0	0	0	0	0	0	0	0	1	0	0	0	0	0	0	0	0	0	0	0
1990	0	0	0	0	0	0	0	1	1	0	0	0	0	0	1	0	1	0	0	0	0	0	0	0	0	1	0	0	1	0	0	0	0	0	0	0	0	0	0	0	0	0	1	0	0	0	1	0	0
1991	0	0	0	0	0	0	0	0	0	0	0	0	0	0	0	0	0	1	0	0	0	0	0	0	0	0	0	0	0	0	0	0	0	0	0	0	0	0	1	0	1	0	1	0	0	0	0	0	0
1992	0	0	0	0	0	0	0	0	0	0	0	0	0	0	0	0	0	0	0	0	0	0	0	0	0	0	0	0	0	0	0	0	0	0	0	0	0	0	0	0	0	0	1	0	0	0	0	0	0
1993	0	0	0	0	0	0	0	0	0	0	0	0	0	0	0	0	0	0	0	0	0	0	0	0	0	0	0	0	0	0	0	0	0	0	0	0	0	0	0	0	0	0	1	0	0	1	0	0	0
1994	0	0	0	0	0	0	0	0	0	0	0	0	0	0	0	0	0	0	0	0	0	0	0	0	0	0	0	0	0	0	0	0	0	0	0	0	0	0	0	0	0	0	0	1	1	0	0	0	0
1995	0	0	0	0	0	0	0	0	0	0	0	0	0	0	0	0	0	0	0	0	0	0	0	0	0	0	0	0	0	0	0	0	0	0	0	0	0	0	0	0	0	0	0	0	0	0	0	0	0
1996	0	0	0	0	0	0	0	0	0	0	0	0	0	0	0	0	0	0	0	0	0	0	0	0	0	0	0	0	0	0	0	0	0	0	0	0	0	0	0	0	0	0	0	0	0	0	0	0	0
1997	1	0	0	0	0	0	0	0	1	0	0	0	0	0	0	0	0	1	0	0	1	0	0	0	0	0	0	0	0	0	0	0	0	0	1	0	0	0	0	0	0	0	0	0	0	0	0	0	0
1998	0	0	0	0	0	0	0	0	0	0	0	0	0	0	0	0	0	1	0	0	0	0	0	0	0	0	0	0	0	0	0	0	0	0	0	0	0	0	0	0	0	0	0	0	0	0	0	0	0
1999	0	0	0	0	0	0	0	0	0	0	0	0	0	0	0	0	0	0	0	0	0	0	0	0	0	0	0	0	0	0	0	0	0	0	0	0	0	0	0	0	0	0	0	0	0	0	0	0	0
[truncated: 217 more rows]
[truncated: 14 more columns]
